# Supplementary material for: Genetic Connections and Convergent Evolution of Tropical Indigenous Peoples in Asia
Source: Mol Biol Evol. 2021 Dec 23;39(2):msab361. doi: 10.1093/molbev/msab361 (PMC8826522; doi:10.1093/molbev/msab361)
Supplement: msab361_Supplementary_Data [file msab361_supplementary_data.zip]

Archive with 2 entries (2 files):
- MBE-21-0591-final_supplementary_materials.pdf
- MBE-21-0591-final_supplementary_tables.xlsx
