# Supplementary material for: Genetic Connections and Convergent Evolution of Tropical Indigenous Peoples in Asia
Source: Mol Biol Evol. 2021 Dec 23;39(2):msab361. doi: 10.1093/molbev/msab361 (PMC8826522; doi:10.1093/molbev/msab361)
Supplement: msab361_Supplementary_Data [file msab361_supplementary_data.zip › MBE-21-0591-final_supplementary_tables.xlsx]

## Sheet: Supplementary table S1
mtDNA
Group	AFR-KS	AFR-RHG	SAS-nNL	SAS-NL	MSEA-NL	MSEA-nNL	ISEA-nNL	ISEA-NL	OCN-nNL	EAS-nNL	AMR-central	AMR-south
A2'11'15'21	0	0	0	0	0	0	0	0	0	0.131579	0.416667	0.111111
B2'4'5	0.00990099	0	0	0	0.25	0	0.32608	0.28	0.047619	0.0263158	0.166667	0.333333
C	0	0	0.0434783	0	0	0	0	0	0	0.157895	0.333333	0.111111
D	0.00990099	0	0	0	0	0	0	0.0133333	0	0.105263	0	0.444444
M9'E	0.00990099	0	0	0	0	0	0.130439	0.08	0	0.184211	0	0
R9'F	0	0	0	0	0.1	0.2	0.108704	0.0266667	0	0.105263	0	0
G2'3	0	0	0	0	0	0	0	0	0	0.0789474	0	0
H1	0.00990099	0	0	0	0	0	0	0	0	0	0.0833333	0
L0	0.0594059	0.666667	0	0	0	0	0	0	0	0	0	0
L1'2	0	0.333333	0	0	0	0	0	0	0	0	0	0
M	0	0	0	0	0	0	0	0.04	0	0	0	0
M7'52'58	0	0	0	0	0	0	0.260852	0.226667	0	0	0	0
M13	0	0	0	0	0	0	0	0	0	0.105263	0	0
M20	0	0	0	0	0	0	0.0652196	0	0	0	0	0
M21	0	0	0	0	0.65	0.6	0	0	0	0	0	0
M24	0	0	0	0	0	0.05	0	0	0	0	0	0
M27	0	0	0	0	0	0	0	0	0.047619	0	0	0
M31'32	0	0	0	1	0	0	0	0	0	0	0	0
M3'40'49	0	0	0.304348	0	0	0	0	0	0	0	0	0
M73	0	0	0	0	0	0	0.0217174	0	0	0	0	0
M42'74	0	0	0.0869565	0	0	0	0	0.0266667	0.047619	0	0	0
M5'62	0	0	0.0869565	0	0	0	0	0	0	0.0526316	0	0
N11	0	0	0	0	0	0	0	0.16	0	0	0	0
P	0	0	0	0	0	0	0	0.12	0.238095	0	0	0
Q1'3	0	0	0	0	0	0	0.0434935	0	0.52381	0	0	0
R21	0	0	0	0	0	0.05	0	0	0	0	0	0
R22	0	0	0	0	0	0	0.0217174	0	0	0	0	0
R5'6'8'30	0	0	0.217391	0	0	0	0	0	0	0	0	0
R7	0.722772	0	0.0869565	0	0	0	0	0	0	0	0	0
R	0	0	0	0	0	0	0	0.0133333	0	0	0	0
S2	0	0	0	0	0	0	0	0	0.047619	0	0	0
T2	0.178218	0	0	0	0	0	0	0	0	0	0	0
U2	0	0	0.173913	0	0	0	0	0	0	0	0	0
N9'Y	0	0	0	0	0	0.1	0	0.0133333	0.047619	0	0	0
X	0	0	0	0	0	0	0.0217174	0	0	0	0	0
Z3'7	0	0	0	0	0	0	0	0	0	0.0526316	0	0
Sample_size	99	6	4	10	20	20	75	46	15	38	13	9
References	(Mallick, et al. 2016)*		(Mondal, et al. 2016)*		This study		(Kusuma et al., 2015)	(Delfin, et al. 2014)	(Mallick, et al. 2016)*	(Lu, et al. 2016)*	(Lazaridis, et al. 2014)*
Y-chromosome
Group	AFR-south	AFR-RHG	SAS-nNL	SAS-NL	MSEA-NL	MSEA-nNL	ISEA-nNL	ISEA-NL	OCN-nNL	EAS-nNL	AMR-central	AMR-south
A	0.127517	0.027027	0	0	0	0	0	0	0	0	0	0
B	0.221477	0.351351	0	0	0	0	0	0	0	0	0	0
C	0.14094	0.0540541	0	0	0.0869565	0.285714	0.2143	0.111111	0.478261	0	0	0
D	0	0	0	1	0	0	0	0	0	0.619048	0	0
E	0.463087	0.567568	0	0	0	0	0	0	0	0	0	0
G	0	0	0	0	0	0	0	0	0	0	0.037037	0
H	0	0	0.470588	0	0	0	0	0	0	0	0	0
I	0.0134228	0	0	0	0	0	0	0	0	0	0	0.0625
K	0	0	0	0	0.0434783	0.214286	0.214271	0	0	0	0	0
L	0	0	0.117647	0	0	0	0.0237857	0	0	0	0	0
M	0	0	0	0	0	0	0	0	0.304348	0	0	0
N	0	0	0	0	0.217391	0	0	0	0	0.0952381	0	0
O	0.00671141	0	0.352941	0	0.0869565	0.5	0.357164	0.555556	0	0.238095	0	0
P	0	0	0	0	0	0	0.0476357	0.111111	0	0	0	0
Q	0.0134228	0	0	0	0	0	0	0	0	0	0.925926	0.9375
R	0.0134228	0	0.0588235	0	0.391304	0	0.0952071	0	0	0.047619	0.037037	0
S	0	0	0	0	0.173913	0	0	0.222222	0.217391	0	0	0
T	0	0	0	0	0	0	0.0476357	0	0	0	0	0
Sample_size	120	49	6	5	10	6	42	9	12	21	27	16
References	(Lazaridis, et al. 2014)*; (Pagani, et al. 2016); (Mallick, et al. 2016)*		(Mondal, et al. 2016)*; (Lazaridis, et al. 2014)*		This study		(Kusuma et al., 2015)	(Pagani, et al. 2016)	(Mallick, et al. 2016)*	(Lu, et al. 2016)*	(Lazaridis, et al. 2014)*

## Sheet: Supplementary table S2
Chromosome	Region start (bp)	Region end (bp)	#bASN-affected SNPs	#Total SNPs	Proportion of bASN-affected SNPs	bASN affected genes	Gene type	ADM			MLS			PHI			PNG
								Proportion of bASN-affected SNPs	fmean	fmax	Proportion of bASN-affected SNPs	fmean	fmax	Proportion of bASN-affected SNPs	fmean	fmax	Proportion of bASN-affected SNPs	fmean	fmax
1	3300000	3350000	1	536	0.00186567	PRDM16	protein_coding	-	-	-	-	-	-	-	-	-	0.00186567	0.4	-
1	3500000	3550000	6	504	0.0119048	WRAP73,RP11-46F15.2,MEGF6,TPRG1L	protein_coding,antisense,protein_coding,protein_coding	-	-	-	-	-	-	-	-	-	0.0119048	0.211117	0.2
1	4250000	4300000	1	427	0.00234192	-	-	0.00234192	0.2	-	-	-	-	-	-	-	-	-	-
1	4950000	5000000	1	467	0.00214133	-	-	-	-	-	-	-	-	-	-	-	0.00214133	0.93333	-
1	6600000	6650000	4	352	0.0113636	NOL9,ZBTB48,RNU6-731P,RP11-58A11.2,TAS1R1	protein_coding,protein_coding,snRNA,pseudogene,protein_coding	-	-	-	0.0113636	0.2222	-	-	-	-	0.00284091	0.2	-
1	8300000	8350000	11	365	0.030137	RN7SL729P	misc_RNA	-	-	-	-	-	-	-	-	-	0.030137	0.2	0.2
1	10000000	10050000	1	239	0.0041841	MIR5697,RP11-84A14.4,NMNAT1,RP11-807G9.2,RN7SKP269,LZIC	miRNA,sense_intronic,protein_coding,sense_intronic,misc_RNA,protein_coding	0.0041841	0.2	-	-	-	-	-	-	-	-	-	-
1	11050000	11100000	5	284	0.0176056	Y_RNA,AL713997.1,MASP2,RP4-635E18.8,TARDBP,CFL1P6	misc_RNA,miRNA,protein_coding,antisense,protein_coding,pseudogene	-	-	-	-	-	-	0.0176056	0.26668	-	-	-	-
1	11450000	11500000	1	409	0.00244499	RP11-149P14.1	pseudogene	-	-	-	-	-	-	-	-	-	0.00244499	0.5667	-
1	11500000	11550000	3	417	0.00719424	PTCHD2	protein_coding	0.00719424	0.65	-	0.00479616	0.25	-	-	-	-	-	-	-
1	12200000	12250000	1	350	0.00285714	TNFRSF8,TNFRSF1B	protein_coding,protein_coding	0.00285714	0.45	-	-	-	-	-	-	-	-	-	-
1	12650000	12700000	4	408	0.00980392	DHRS3,RP11-474O21.5	protein_coding,lincRNA	-	-	-	0.00980392	0.4028	-	-	-	-	-	-	-
1	16450000	16500000	1	312	0.00320513	RP11-276H7.2,EPHA2,RP11-276H7.3	antisense,protein_coding,antisense	-	-	-	0.00320513	0.3056	-	-	-	-	-	-	-
1	17600000	17650000	4	446	0.00896861	MIR3972,PADI4,PADI3	miRNA,protein_coding,protein_coding	0.00896861	0.525	-	-	-	-	-	-	-	-	-	-
1	17650000	17700000	1	468	0.00213675	PADI4,AC004824.2,PADI6	protein_coding,protein_coding,processed_transcript	0.00213675	0.5	-	-	-	-	-	-	-	-	-	-
1	17850000	17900000	1	360	0.00277778	ARHGEF10L	protein_coding	0.00277778	0.25	-	-	-	-	-	-	-	0.00277778	0.5667	-
1	17900000	17950000	1	402	0.00248756	ARHGEF10L	protein_coding	0.00248756	0.25	-	-	-	-	-	-	-	0.00248756	0.7	-
1	18800000	18850000	1	448	0.00223214	RP1-8B22.1,KLHDC7A	pseudogene,protein_coding	0.00223214	0.35	-	-	-	-	-	-	-	0.00223214	0.4	-
1	18900000	18950000	7	398	0.0175879	RP1-8B22.2	pseudogene	0.0175879	0.407143	0.4	-	-	-	-	-	-	0.0175879	0.395243	0.4
1	20250000	20300000	1	361	0.00277008	RN7SL304P,PLA2G2E	misc_RNA,protein_coding	0.00277008	0.4	-	-	-	-	-	-	-	-	-	-
1	21250000	21300000	1	274	0.00364964	EIF4G3	protein_coding	-	-	-	0.00364964	0.25	-	-	-	-	-	-	-
1	21950000	22000000	2	318	0.00628931	RAP1GAP	protein_coding	0.00628931	0.375	-	0.00628931	0.2778	-	-	-	-	-	-	-
1	22000000	22050000	7	269	0.0260223	USP48	protein_coding	0.0260223	0.314286	0.3	0.0260223	0.253971	0.25	-	-	-	0.0223048	0.2	0.2
1	22050000	22100000	3	290	0.0103448	RP11-132G19.3,USP48	pseudogene,protein_coding	0.00344828	0.3	-	0.0103448	0.25	-	-	-	-	0.0103448	0.2	-
1	22100000	22150000	5	298	0.0167785	USP48,LDLRAD2,HSPG2	protein_coding,protein_coding,protein_coding	-	-	-	0.0167785	0.26666	-	-	-	-	0.0167785	0.2	0.2
1	22850000	22900000	1	400	0.0025	ZBTB40,EPHA8	protein_coding,protein_coding	-	-	-	0.0025	0.4167	-	-	-	-	-	-	-
1	22900000	22950000	1	477	0.00209644	EPHA8	protein_coding	-	-	-	0.00209644	0.4167	-	-	-	-	-	-	-
1	23350000	23400000	1	191	0.0052356	MIR4419A,KDM1A,RP1-184J9.2,MIR3115	miRNA,protein_coding,antisense,miRNA	0.0052356	0.2	-	-	-	-	-	-	-	-	-	-
1	23600000	23650000	1	238	0.00420168	HNRNPR,RP5-1057J7.6	protein_coding,lincRNA	0.00420168	0.2	-	-	-	-	0.00420168	0.2778	-	0.00420168	0.2667	-
1	23900000	23950000	5	300	0.0166667	MDS2	protein_coding	-	-	-	-	-	-	-	-	-	0.0166667	0.37334	-
1	24350000	24400000	1	297	0.003367	RP11-293P20.4,RP11-293P20.2,MYOM3	antisense,antisense,protein_coding	-	-	-	0.003367	0.25	-	-	-	-	-	-	-
1	24450000	24500000	6	383	0.0156658	IFNLR1,IL22RA1	protein_coding,protein_coding	0.0156658	0.241667	0.25	-	-	-	-	-	-	-	-	-
1	30450000	30500000	1	343	0.00291545	RP11-111I12.1	lincRNA	0.00291545	0.25	-	-	-	-	-	-	-	0.00291545	0.4	-
1	30600000	30650000	1	412	0.00242718	RP5-893G23.1	lincRNA	-	-	-	-	-	-	-	-	-	0.00242718	0.3667	-
1	32100000	32150000	1	267	0.00374532	COL16A1,PEF1,RP11-73M7.9,RP11-73M7.6	protein_coding,protein_coding,antisense,antisense	-	-	-	-	-	-	-	-	-	0.00374532	0.3	-
1	33650000	33700000	11	284	0.0387324	-	-	-	-	-	-	-	-	-	-	-	0.0387324	0.2	0.2
1	34250000	34300000	1	341	0.00293255	CSMD2	protein_coding	0.00293255	0.25	-	-	-	-	-	-	-	-	-	-
1	34600000	34650000	4	349	0.0114613	CSMD2,C1orf94,AC115286.1	protein_coding,protein_coding,miRNA	0.0114613	0.2875	-	-	-	-	0.00573066	0.2222	-	0.0114613	0.366675	-
1	34800000	34850000	4	416	0.00961538	-	-	0.00961538	0.35	-	-	-	-	0.00961538	0.2222	-	-	-	-
1	35750000	35800000	6	215	0.027907	ZMYM4,RN7SL503P,SNORA62	protein_coding,misc_RNA,snoRNA	-	-	-	-	-	-	-	-	-	0.027907	0.2667	0.2667
1	35800000	35850000	1	225	0.00444444	ZMYM4,ZMYM4-AS1,RPL5P4	protein_coding,antisense,pseudogene	-	-	-	-	-	-	-	-	-	0.00444444	0.2667	-
1	36100000	36150000	13	294	0.0442177	PSMB2	protein_coding	-	-	-	0.0442177	0.292754	0.2778	-	-	-	0.00680272	0.33335	-
1	36150000	36200000	1	238	0.00420168	RN7SL281P,CLSPN,C1orf216	misc_RNA,protein_coding,protein_coding	-	-	-	0.00420168	0.3611	-	-	-	-	0.00420168	0.4	-
1	37150000	37200000	2	355	0.0056338	-	-	-	-	-	-	-	-	-	-	-	0.0056338	0.3333	-
1	37300000	37350000	2	381	0.00524934	GRIK3	protein_coding	0.00524934	0.2	-	-	-	-	-	-	-	-	-	-
1	37650000	37700000	1	347	0.00288184	RNU6-636P	snRNA	-	-	-	-	-	-	-	-	-	0.00288184	0.5333	-
1	37700000	37750000	3	356	0.00842697	RNA5SP43,RP5-1180C18.1	rRNA,lincRNA	0.00280899	0.2	-	-	-	-	-	-	-	0.00561798	0.53335	-
1	39000000	39050000	2	340	0.00588235	-	-	-	-	-	-	-	-	-	-	-	0.00588235	0.2333	-
1	39350000	39400000	4	321	0.0124611	RP5-864K19.4,RHBDL2,RNU6-605P	antisense,protein_coding,snRNA	-	-	-	0.0124611	0.4444	-	0.0124611	0.3889	-	0.0124611	0.2	-
1	39400000	39450000	2	263	0.00760456	RP11-781D11.1,RHBDL2,Y_RNA	pseudogene,protein_coding,misc_RNA	-	-	-	0.00380228	0.5	-	0.00760456	0.3889	-	0.00760456	0.38335	-
1	39450000	39500000	2	319	0.00626959	AKIRIN1,NDUFS5	protein_coding,protein_coding	-	-	-	-	-	-	0.00626959	0.3889	-	0.00626959	0.6667	-
1	39500000	39550000	2	297	0.00673401	MACF1,NDUFS5	protein_coding,protein_coding	-	-	-	-	-	-	0.00673401	0.3889	-	0.00673401	0.6667	-
1	39550000	39600000	5	240	0.0208333	MACF1,RNU6-608P	protein_coding,snRNA	-	-	-	-	-	-	0.0208333	0.45552	-	0.0208333	0.63334	-
1	39650000	39700000	1	239	0.0041841	RP11-416A14.1,MACF1	sense_intronic,protein_coding	-	-	-	-	-	-	0.0041841	0.4444	-	0.0041841	0.6	-
1	39700000	39750000	3	237	0.0126582	MACF1,RP11-420K8.1	protein_coding,antisense	-	-	-	-	-	-	0.0126582	0.481467	-	0.0126582	0.711133	-
1	39750000	39800000	3	203	0.0147783	HSPE1P8,MACF1	pseudogene,protein_coding	-	-	-	-	-	-	0.0147783	0.5	-	0.0147783	0.655567	-
1	39800000	39850000	3	255	0.0117647	MACF1	protein_coding	-	-	-	-	-	-	0.0117647	0.5	-	0.0117647	0.6	-
1	39950000	40000000	4	169	0.0236686	BMP8A,PPIEL,MACF1,OXCT2P1,RP11-69E11.4	protein_coding,pseudogene,protein_coding,pseudogene,antisense	0.0177515	0.25	-	-	-	-	0.0236686	0.6667	-	0.0177515	0.4667	-
1	41700000	41750000	1	220	0.00454545	RP11-399E6.2,SCMH1,RP11-399E6.1	pseudogene,protein_coding,lincRNA	0.00454545	0.25	-	-	-	-	0.00454545	0.2222	-	-	-	-
1	41800000	41850000	3	318	0.00943396	RP11-399E6.4,FOXO6	antisense,protein_coding	0.00943396	0.35	-	-	-	-	-	-	-	-	-	-
1	41900000	41950000	4	408	0.00980392	RNA5SP45,EDN2	rRNA,protein_coding	-	-	-	-	-	-	-	-	-	0.00980392	0.2	-
1	41950000	42000000	1	414	0.00241546	EDN2,HIVEP3	protein_coding,protein_coding	-	-	-	0.00241546	0.2778	-	-	-	-	-	-	-
1	42250000	42300000	2	353	0.00566572	HIVEP3	protein_coding	0.00566572	0.4	-	-	-	-	-	-	-	-	-	-
1	42950000	43000000	1	319	0.0031348	TMSB4XP1,CCDC30,RP11-163G10.2	pseudogene,protein_coding,pseudogene	-	-	-	-	-	-	-	-	-	0.0031348	0.4333	-
1	43200000	43250000	1	308	0.00324675	LEPRE1,RP5-994D16.9,CLDN19,C1orf50	protein_coding,antisense,protein_coding,protein_coding	-	-	-	-	-	-	0.00324675	0.2222	-	-	-	-
1	43650000	43700000	6	324	0.0185185	RNA5SP46,WDR65,EBNA1BP2	rRNA,protein_coding,protein_coding	0.0185185	0.2	0.2	-	-	-	-	-	-	-	-	-
1	46000000	46050000	1	306	0.00326797	AKR1A1,NASP	protein_coding,protein_coding	-	-	-	-	-	-	-	-	-	0.00326797	0.2667	-
1	46050000	46100000	2	297	0.00673401	NASP,CCDC17,GPBP1L1	protein_coding,protein_coding,protein_coding	-	-	-	-	-	-	-	-	-	0.00673401	0.28335	-
1	46750000	46800000	1	265	0.00377358	UQCRH,LRRC41	protein_coding,protein_coding	-	-	-	-	-	-	-	-	-	0.00377358	0.4333	-
1	46800000	46850000	1	383	0.00261097	RP4-603I14.3,NSUN4	pseudogene,protein_coding	-	-	-	-	-	-	-	-	-	0.00261097	0.4333	-
1	46850000	46900000	2	381	0.00524934	RP5-1109J22.1,FAAH	pseudogene,protein_coding	-	-	-	-	-	-	-	-	-	0.00524934	0.4333	-
1	49150000	49200000	19	391	0.0485934	BEND5,AGBL4	protein_coding,protein_coding	0.00255754	0.2	-	-	-	-	-	-	-	0.0485934	0.256137	0.3333
1	49250000	49300000	4	270	0.0148148	AGBL4	protein_coding	-	-	-	-	-	-	-	-	-	0.0148148	0.291675	-
1	50600000	50650000	2	199	0.0100503	ELAVL4,RP11-567C20.2	protein_coding,antisense	0.0100503	0.4	-	-	-	-	-	-	-	-	-	-
1	50650000	50700000	23	274	0.0839416	RP11-567C20.3,ELAVL4	antisense,protein_coding	0.0839416	0.373913	0.4	-	-	-	-	-	-	-	-	-
1	50700000	50750000	8	247	0.0323887	-	-	0.0323887	0.25	0.25	-	-	-	-	-	-	-	-	-
1	53550000	53600000	3	469	0.00639659	RP11-334A14.5,PODN,RP11-334A14.8,SLC1A7	antisense,protein_coding,antisense,protein_coding	0.00639659	0.216667	-	-	-	-	-	-	-	-	-	-
1	53600000	53650000	1	398	0.00251256	SLC1A7	protein_coding	0.00251256	0.2	-	-	-	-	-	-	-	-	-	-
1	54050000	54100000	3	361	0.00831025	GLIS1	protein_coding	0.00277008	0.5	-	0.00277008	0.2222	-	0.00277008	0.2778	-	0.00554017	0.41665	-
1	54100000	54150000	6	393	0.0152672	GLIS1	protein_coding	0.00508906	0.45	-	0.0152672	0.2222	0.2222	0.00508906	0.2222	-	0.0152672	0.388867	-
1	54150000	54200000	10	398	0.0251256	GLIS1,RNU7-95P	protein_coding,snRNA	-	-	-	-	-	-	-	-	-	0.0251256	0.36002	0.2667
1	54550000	54600000	1	294	0.00340136	CDCP2,TCEANC2,AL353898.3,RP4-758J24.4,AL161915.1	protein_coding,protein_coding,pseudogene,pseudogene,protein_coding	-	-	-	-	-	-	-	-	-	0.00340136	0.4333	-
1	55400000	55450000	1	429	0.002331	RP11-12C17.2,TMEM61	antisense,protein_coding	0.002331	0.25	-	-	-	-	-	-	-	-	-	-
1	55700000	55750000	4	421	0.00950119	-	-	0.00950119	0.2	-	-	-	-	-	-	-	-	-	-
1	56350000	56400000	11	353	0.0311615	RP11-90C4.2	lincRNA	0.0311615	0.327273	0.4	-	-	-	-	-	-	-	-	-
1	56400000	56450000	7	380	0.0184211	PIGQP1,RP11-90C4.3,RP11-90C4.2	pseudogene,lincRNA,lincRNA	0.0184211	0.392857	0.4	-	-	-	-	-	-	-	-	-
1	56750000	56800000	4	451	0.00886918	-	-	0.00886918	0.25	-	-	-	-	-	-	-	-	-	-
1	56800000	56850000	1	335	0.00298507	AC119674.1	miRNA	0.00298507	0.25	-	-	-	-	-	-	-	-	-	-
1	57100000	57150000	14	308	0.0454546	PRKAA2,PPAP2B	protein_coding,protein_coding	-	-	-	-	-	-	0.0454546	0.2222	0.2222	-	-	-
1	57150000	57200000	5	339	0.0147493	PRKAA2,C1orf168	protein_coding,protein_coding	-	-	-	-	-	-	0.0147493	0.2222	0.2222	-	-	-
1	57250000	57300000	1	410	0.00243902	C1orf168,RP11-378I13.1	protein_coding,antisense	0.00243902	0.2	-	-	-	-	-	-	-	-	-	-
1	57950000	58000000	1	364	0.00274725	DAB1	protein_coding	0.00274725	0.35	-	-	-	-	-	-	-	-	-	-
1	60950000	61000000	2	267	0.00749064	-	-	0.00749064	0.3	-	-	-	-	0.00749064	0.2778	-	-	-	-
1	61000000	61050000	1	278	0.00359712	RP11-776H12.1	lincRNA	0.00359712	0.3	-	-	-	-	0.00359712	0.2778	-	-	-	-
1	61550000	61600000	10	202	0.0495049	NFIA,RP4-802A10.1	protein_coding,sense_intronic	0.0495049	0.2	0.2	0.0495049	0.4444	0.4444	-	-	-	0.0346535	0.271457	0.2667
1	61600000	61650000	23	253	0.0909091	NFIA	protein_coding	0.027668	0.2	0.2	0.0909091	0.4444	0.4444	-	-	-	-	-	-
1	63100000	63150000	1	223	0.0044843	RP5-849H19.2,DOCK7	pseudogene,protein_coding	0.0044843	0.7	-	-	-	-	-	-	-	-	-	-
1	63150000	63200000	19	221	0.0859729	DOCK7,RP11-230B22.1	protein_coding,antisense	0.0859729	0.713158	0.7	-	-	-	-	-	-	-	-	-
1	63200000	63250000	2	264	0.00757576	ATG4C	protein_coding	0.00757576	0.8	-	-	-	-	-	-	-	-	-	-
1	64150000	64200000	2	376	0.00531915	-	-	-	-	-	-	-	-	-	-	-	0.00531915	0.2333	-
1	64200000	64250000	1	346	0.00289017	ROR1	protein_coding	-	-	-	-	-	-	-	-	-	0.00289017	0.3	-
1	65000000	65050000	1	302	0.00331126	MIR4794,CACHD1	miRNA,protein_coding	-	-	-	-	-	-	0.00331126	0.2222	-	0.00331126	0.2667	-
1	65900000	65950000	2	197	0.0101523	LEPR,LEPROT	protein_coding,protein_coding	0.0101523	0.25	-	-	-	-	-	-	-	0.0101523	0.96667	-
1	65950000	66000000	1	257	0.00389105	LEPR,RP4-630A11.3	protein_coding,sense_intronic	0.00389105	0.2	-	-	-	-	-	-	-	0.00389105	0.96667	-
1	66450000	66500000	1	318	0.00314465	PDE4B	protein_coding	0.00314465	0.2	-	-	-	-	-	-	-	-	-	-
1	68000000	68050000	3	367	0.00817439	RP11-393N21.1,RNU6-1031P	pseudogene,snRNA	-	-	-	-	-	-	-	-	-	0.00817439	0.2222	-
1	70100000	70150000	1	347	0.00288184	LRRC7	protein_coding	-	-	-	-	-	-	0.00288184	0.2222	-	-	-	-
1	72050000	72100000	1	273	0.003663	NEGR1	protein_coding	-	-	-	-	-	-	-	-	-	0.003663	0.3	-
1	72100000	72150000	1	337	0.00296736	NEGR1	protein_coding	-	-	-	-	-	-	-	-	-	0.00296736	0.3333	-
1	74250000	74300000	2	297	0.00673401	-	-	0.00673401	0.2	-	-	-	-	-	-	-	-	-	-
1	75000000	75050000	1	335	0.00298507	C1orf173,FPGT-TNNI3K,TNNI3K	protein_coding,protein_coding,protein_coding	-	-	-	-	-	-	-	-	-	0.00298507	0.2667	-
1	75600000	75650000	3	256	0.0117188	LHX8,RNU6-622P	protein_coding,snRNA	0.0117188	0.7	-	-	-	-	-	-	-	-	-	-
1	78500000	78550000	13	223	0.058296	RP11-386I14.2,GIPC2	pseudogene,protein_coding	-	-	-	0.058296	0.3056	0.3056	-	-	-	-	-	-
1	78550000	78600000	1	267	0.00374532	RP11-386I14.3,RNU6-1102P,RNA5SP22,GIPC2	pseudogene,snRNA,rRNA,protein_coding	-	-	-	0.00374532	0.3056	-	-	-	-	-	-	-
1	78850000	78900000	3	289	0.0103806	PTGFR	protein_coding	-	-	-	-	-	-	-	-	-	0.0103806	0.7667	-
1	80100000	80150000	4	361	0.0110803	-	-	0.0110803	0.2625	-	-	-	-	0.0110803	0.2222	-	-	-	-
1	80150000	80200000	15	282	0.0531915	-	-	0.0531915	0.25	0.25	-	-	-	0.0531915	0.262973	0.2778	-	-	-
1	80200000	80250000	14	300	0.0466667	-	-	0.0466667	0.260714	0.25	-	-	-	0.0333333	0.27224	0.2778	-	-	-
1	81450000	81500000	3	354	0.00847458	-	-	0.00282486	0.95	-	-	-	-	-	-	-	0.00564972	0.21665	-
1	81800000	81850000	3	415	0.00722892	LPHN2	protein_coding	-	-	-	0.00722892	0.25	-	-	-	-	-	-	-
1	81850000	81900000	1	441	0.00226757	HNRNPA3P14,LPHN2	pseudogene,protein_coding	0.00226757	0.25	-	-	-	-	-	-	-	-	-	-
1	83100000	83150000	1	391	0.00255754	-	-	-	-	-	-	-	-	-	-	-	0.00255754	0.2667	-
1	83950000	84000000	1	244	0.00409836	-	-	-	-	-	-	-	-	0.00409836	0.2222	-	0.00409836	0.5667	-
1	84000000	84050000	2	364	0.00549451	RP11-475O6.1	lincRNA	0.00549451	0.2	-	-	-	-	-	-	-	-	-	-
1	84050000	84100000	2	377	0.00530504	RP11-475O6.1	lincRNA	0.00530504	0.35	-	-	-	-	-	-	-	-	-	-
1	84700000	84750000	5	359	0.0139276	SNORA2,RP11-82H13.2,PRKACB	snoRNA,pseudogene,protein_coding	-	-	-	-	-	-	-	-	-	0.0139276	0.46002	-
1	84800000	84850000	1	294	0.00340136	UOX,SAMD13,RP11-376N17.4	pseudogene,protein_coding,pseudogene	-	-	-	-	-	-	-	-	-	0.00340136	0.2	-
1	85150000	85200000	3	266	0.0112782	SSX2IP	protein_coding	0.0112782	0.316667	-	-	-	-	-	-	-	0.0112782	0.3	-
1	85200000	85250000	1	456	0.00219298	-	-	0.00219298	0.3	-	-	-	-	-	-	-	-	-	-
1	85450000	85500000	6	289	0.0207612	MCOLN2,WDR63,MCOLN3	protein_coding,protein_coding,protein_coding	-	-	-	-	-	-	0.0207612	0.2222	0.2222	-	-	-
1	85500000	85550000	4	307	0.0130293	WDR63,MCOLN3	protein_coding,protein_coding	0.00325733	0.5	-	-	-	-	0.00977199	0.2222	-	-	-	-
1	85550000	85600000	2	280	0.00714286	MIR4423,WDR63	miRNA,protein_coding	-	-	-	-	-	-	-	-	-	0.00714286	0.2333	-
1	85600000	85650000	1	302	0.00331126	SYDE2	protein_coding	-	-	-	-	-	-	-	-	-	0.00331126	0.2333	-
1	86050000	86100000	7	328	0.0213415	RP11-290M5.2,SNORD81	lincRNA,snoRNA	-	-	-	0.0213415	0.301629	0.3056	-	-	-	0.0121951	0.2	-
1	86100000	86150000	9	236	0.0381356	ZNHIT6	protein_coding	-	-	-	0.0381356	0.3056	0.3056	-	-	-	0.0381356	0.2037	0.2
1	86150000	86200000	10	311	0.0321543	COL24A1,ZNHIT6	protein_coding,protein_coding	-	-	-	0.0321543	0.3056	0.3056	-	-	-	0.0321543	0.2	0.2
1	86200000	86250000	34	254	0.133858	COL24A1	protein_coding	-	-	-	0.133858	0.3056	0.3056	-	-	-	0.129921	0.361636	0.4667
1	87950000	88000000	4	298	0.0134228	-	-	-	-	-	-	-	-	0.0134228	0.2222	-	-	-	-
1	88000000	88050000	1	325	0.00307692	-	-	-	-	-	0.00307692	0.25	-	-	-	-	0.00307692	0.2333	-
1	88250000	88300000	8	269	0.0297398	-	-	0.00371747	0.45	-	-	-	-	-	-	-	0.0297398	0.341675	0.3
1	88650000	88700000	1	301	0.00332226	-	-	-	-	-	-	-	-	-	-	-	0.00332226	0.3	-
1	90450000	90500000	5	235	0.0212766	RN7SKP272,GEMIN8P4,ZNF326	misc_RNA,pseudogene,protein_coding	-	-	-	-	-	-	-	-	-	0.0212766	0.5533	-
1	90650000	90700000	1	289	0.00346021	-	-	-	-	-	-	-	-	-	-	-	0.00346021	0.3	-
1	91250000	91300000	1	351	0.002849	RP4-665J23.1	lincRNA	0.002849	0.25	-	-	-	-	-	-	-	-	-	-
1	92000000	92050000	2	340	0.00588235	RP11-47K11.2	pseudogene	0.00588235	0.2	-	-	-	-	-	-	-	-	-	-
1	94150000	94200000	1	337	0.00296736	BCAR3	protein_coding	0.00296736	0.6	-	-	-	-	0.00296736	0.2222	-	0.00296736	0.5	-
1	94600000	94650000	1	270	0.0037037	ARHGAP29,snoU13,RP11-78O9.1,RN7SL440P	protein_coding,snoRNA,antisense,misc_RNA	-	-	-	-	-	-	-	-	-	0.0037037	0.2	-
1	94650000	94700000	2	226	0.00884956	ARHGAP29	protein_coding	-	-	-	-	-	-	-	-	-	0.00884956	0.2	-
1	94950000	95000000	1	219	0.00456621	F3,ABCD3	protein_coding,protein_coding	-	-	-	-	-	-	-	-	-	0.00456621	0.2	-
1	95000000	95050000	2	349	0.00573066	F3	protein_coding	-	-	-	-	-	-	-	-	-	0.00573066	0.26665	-
1	95200000	95250000	2	307	0.00651466	LINC01057,MIR378G	lincRNA,miRNA	0.00651466	0.275	-	-	-	-	-	-	-	-	-	-
1	95800000	95850000	4	372	0.0107527	RP11-14O19.2,RP11-14O19.1	lincRNA,lincRNA	-	-	-	-	-	-	-	-	-	0.0107527	0.2667	-
1	96150000	96200000	7	344	0.0203488	RP11-286B14.1	lincRNA	-	-	-	0.0203488	0.25	0.25	-	-	-	-	-	-
1	98000000	98050000	5	321	0.0155763	DPYD,SEC63P1	protein_coding,pseudogene	-	-	-	-	-	-	-	-	-	0.0155763	0.4	0.4
1	98050000	98100000	4	277	0.0144404	DPYD,RPL26P9	protein_coding,pseudogene	-	-	-	-	-	-	-	-	-	0.0144404	0.4	-
1	99500000	99550000	5	352	0.0142045	RP5-896L10.1	antisense	0.0142045	0.39	-	0.0142045	0.25	0.25	-	-	-	-	-	-
1	99550000	99600000	1	338	0.00295858	RP5-896L10.1	antisense	0.00295858	0.4	-	0.00295858	0.25	-	-	-	-	-	-	-
1	100800000	100850000	1	275	0.00363636	AC104457.1,CDC14A,RP5-837M10.2	miRNA,protein_coding,lincRNA	0.00363636	0.2	-	-	-	-	-	-	-	-	-	-
1	100950000	101000000	15	307	0.0488599	RP5-837M10.4,CDC14A	antisense,protein_coding	-	-	-	-	-	-	-	-	-	0.0488599	0.7	0.7
1	101000000	101050000	2	442	0.00452489	GPR88	protein_coding	-	-	-	-	-	-	-	-	-	0.00452489	0.7	-
1	101150000	101200000	1	253	0.00395257	VCAM1	protein_coding	-	-	-	-	-	-	-	-	-	0.00395257	0.2	-
1	101200000	101250000	1	332	0.00301205	VCAM1	protein_coding	-	-	-	-	-	-	-	-	-	0.00301205	0.5333	-
1	101700000	101750000	3	306	0.00980392	RP4-575N6.2,S1PR1,RP4-575N6.5,PPIAP7,RP4-575N6.4	pseudogene,protein_coding,sense_overlapping,pseudogene,antisense	-	-	-	0.00980392	0.3333	-	-	-	-	-	-	-
1	101900000	101950000	1	424	0.00235849	-	-	0.00235849	0.2	-	-	-	-	-	-	-	-	-	-
1	101950000	102000000	1	512	0.00195313	-	-	0.00195313	0.2	-	-	-	-	-	-	-	-	-	-
1	102000000	102050000	6	452	0.0132743	-	-	-	-	-	-	-	-	-	-	-	0.0132743	0.3889	-
1	102100000	102150000	1	376	0.00265957	-	-	-	-	-	-	-	-	-	-	-	0.00265957	0.4667	-
1	102150000	102200000	3	376	0.00797872	RNU6-965P,RP11-411H5.1	snRNA,lincRNA	0.00265957	0.2	-	-	-	-	0.00531915	0.3333	-	0.00265957	0.2	-
1	102800000	102850000	2	448	0.00446429	RP11-202K23.1	lincRNA	-	-	-	-	-	-	-	-	-	0.00446429	0.2	-
1	102850000	102900000	5	334	0.0149701	RP11-202K23.1	lincRNA	-	-	-	-	-	-	-	-	-	0.0149701	0.2	0.2
1	103150000	103200000	1	414	0.00241546	-	-	-	-	-	-	-	-	-	-	-	0.00241546	0.2333	-
1	103700000	103750000	4	338	0.0118343	-	-	0.0118343	0.25	-	-	-	-	-	-	-	-	-	-
1	103750000	103800000	4	365	0.0109589	-	-	0.0109589	0.25	-	-	-	-	-	-	-	-	-	-
1	104550000	104600000	5	342	0.0146199	-	-	0.0146199	0.25	0.25	-	-	-	-	-	-	-	-	-
1	105150000	105200000	1	369	0.00271003	-	-	-	-	-	-	-	-	0.00271003	0.2778	-	-	-	-
1	105450000	105500000	6	340	0.0176471	-	-	-	-	-	-	-	-	0.0176471	0.2222	0.2222	0.0176471	0.255567	-
1	105500000	105550000	12	267	0.0449438	-	-	-	-	-	-	-	-	0.0449438	0.2222	0.2222	0.0449438	0.2667	0.2667
1	105550000	105600000	2	225	0.00888889	-	-	0.00444444	0.3	-	-	-	-	0.00888889	0.2222	-	0.00888889	0.2667	-
1	107400000	107450000	1	334	0.00299401	-	-	0.00299401	0.2	-	-	-	-	-	-	-	-	-	-
1	107450000	107500000	9	314	0.0286624	-	-	0.0286624	0.2	0.2	-	-	-	-	-	-	-	-	-
1	107500000	107550000	1	307	0.00325733	-	-	0.00325733	0.25	-	-	-	-	-	-	-	-	-	-
1	107750000	107800000	3	348	0.00862069	NTNG1	protein_coding	-	-	-	-	-	-	-	-	-	0.00862069	0.2	-
1	107800000	107850000	12	302	0.0397351	NTNG1	protein_coding	-	-	-	-	-	-	-	-	-	0.0397351	0.2	0.2
1	108000000	108050000	1	353	0.00283286	RP11-270C12.3,NTNG1	pseudogene,protein_coding	-	-	-	-	-	-	-	-	-	0.00283286	0.2667	-
1	109350000	109400000	3	354	0.00847458	SPATA42,AKNAD1,STXBP3	antisense,protein_coding,protein_coding	-	-	-	-	-	-	-	-	-	0.00847458	0.3	-
1	109700000	109750000	1	303	0.00330033	KIAA1324	protein_coding	-	-	-	0.00330033	0.2222	-	-	-	-	-	-	-
1	111000000	111050000	1	398	0.00251256	RP11-470L19.2,CYMP	lincRNA,pseudogene	-	-	-	0.00251256	0.2222	-	-	-	-	-	-	-
1	114100000	114150000	1	221	0.00452489	MTND5P20,MAGI3	pseudogene,protein_coding	0.00452489	0.3	-	-	-	-	-	-	-	-	-	-
1	115900000	115950000	7	345	0.0202899	RP4-663N10.1	antisense	0.0202899	0.257143	0.25	-	-	-	-	-	-	-	-	-
1	115950000	116000000	10	372	0.0268817	-	-	0.0268817	0.255	0.25	-	-	-	-	-	-	-	-	-
1	116000000	116050000	1	387	0.00258398	RP4-663N10.2,AL512638.1	pseudogene,miRNA	0.00258398	0.25	-	-	-	-	-	-	-	-	-	-
1	116300000	116350000	3	392	0.00765306	CASQ2	protein_coding	0.00765306	0.65	-	-	-	-	-	-	-	-	-	-
1	116400000	116450000	1	421	0.0023753	HNRNPA1P43	pseudogene	0.0023753	0.2	-	-	-	-	-	-	-	-	-	-
1	118250000	118300000	1	287	0.00348432	-	-	0.00348432	0.5	-	-	-	-	-	-	-	-	-	-
1	120300000	120350000	1	338	0.00295858	HMGCS2,REG4	protein_coding,protein_coding	-	-	-	-	-	-	0.00295858	0.2222	-	0.00295858	0.4667	-
1	121300000	121350000	3	158	0.0189873	RP11-344P13.1,EMBP1	lincRNA,pseudogene	-	-	-	0.0189873	0.259267	-	-	-	-	-	-	-
1	146550000	146600000	1	395	0.00253165	RP11-325P15.2,NBPF13P,RNVU1-8	pseudogene,pseudogene,snRNA	0.00253165	0.2	-	-	-	-	-	-	-	-	-	-
1	146600000	146650000	1	329	0.00303951	PDIA3P1,RP11-337C18.8,PRKAB2,FMO5,RP11-337C18.10,RP11-337C18.9	pseudogene,antisense,protein_coding,protein_coding,processed_transcript,antisense	0.00303951	0.2	-	-	-	-	-	-	-	-	-	-
1	146650000	146700000	25	350	0.0714286	CCT8P1,RP11-337C18.10,FMO5,RP11-337C18.8,PDIA3P1,RP11-337C18.7	pseudogene,processed_transcript,protein_coding,antisense,pseudogene,pseudogene	0.0714286	0.2	0.2	-	-	-	-	-	-	-	-	-
1	146700000	146750000	7	323	0.0216718	RP11-337C18.10,CHD1L,FMO5	processed_transcript,protein_coding,protein_coding	0.0216718	0.2	0.2	-	-	-	-	-	-	-	-	-
1	146750000	146800000	18	326	0.0552147	RP11-337C18.4,CHD1L	pseudogene,protein_coding	0.0552147	0.2	0.2	-	-	-	-	-	-	-	-	-
1	146800000	146850000	1	254	0.00393701	-	-	0.00393701	0.2	-	-	-	-	-	-	-	-	-	-
1	147000000	147050000	2	310	0.00645161	BCL9	protein_coding	-	-	-	-	-	-	0.00645161	0.2778	-	-	-	-
1	151000000	151050000	2	284	0.00704225	CDC42SE1,BNIPL,PRUNE,C1orf56,MLLT11,GABPB2	protein_coding,protein_coding,protein_coding,protein_coding,protein_coding,protein_coding	0.00704225	0.2	-	-	-	-	-	-	-	-	-	-
1	151050000	151100000	2	228	0.00877193	GABPB2,RP11-68I18.2	protein_coding,pseudogene	0.00877193	0.225	-	-	-	-	-	-	-	-	-	-
1	151100000	151150000	1	252	0.00396825	LYSMD1,VPS72,SCNM1,SEMA6C,RP11-68I18.10,TNFAIP8L2,TMOD4	protein_coding,protein_coding,protein_coding,protein_coding,sense_overlapping,protein_coding,protein_coding	0.00396825	0.2	-	-	-	-	-	-	-	-	-	-
1	151900000	151950000	5	288	0.0173611	KRT8P28	pseudogene	0.0173611	0.35	0.35	0.00694444	0.25	-	0.0173611	0.2222	0.2222	0.0173611	0.6333	0.6333
1	151950000	152000000	18	289	0.0622837	AL450992.6,S100A10,NBPF18P	pseudogene,protein_coding,antisense	0.0622837	0.35	0.35	0.0276817	0.3056	0.3056	0.0622837	0.2222	0.2222	0.0622837	0.5	0.5
1	152000000	152050000	1	230	0.00434783	NBPF18P,S100A11	antisense,protein_coding	0.00434783	0.2	-	0.00434783	0.2778	-	0.00434783	0.2222	-	0.00434783	0.4333	-
1	152150000	152200000	3	323	0.00928793	FLG-AS1,HRNR,RP11-107M16.2	antisense,protein_coding,lincRNA	-	-	-	0.00928793	0.277767	-	-	-	-	-	-	-
1	156550000	156600000	4	312	0.0128205	AL365181.1,GPATCH4,APOA1BP,HAPLN2,RP11-284F21.11,TTC24	miRNA,protein_coding,protein_coding,protein_coding,lincRNA,protein_coding	-	-	-	-	-	-	-	-	-	0.0128205	0.2333	-
1	156600000	156650000	2	288	0.00694444	NES,RP11-284F21.10,RP11-284F21.7,BCAN,RP11-284F21.9	protein_coding,antisense,antisense,protein_coding,lincRNA	-	-	-	-	-	-	-	-	-	0.00694444	0.2333	-
1	156650000	156700000	1	307	0.00325733	RP11-66D17.5,RRNAD1,CRABP2,ISG20L2,RP11-66D17.3	antisense,protein_coding,protein_coding,protein_coding,lincRNA	-	-	-	-	-	-	-	-	-	0.00325733	0.3	-
1	156700000	156750000	2	267	0.00749064	PRCC,RRNAD1,HDGF,MRPL24	protein_coding,protein_coding,protein_coding,protein_coding	0.00749064	0.5	-	0.00749064	0.2778	-	-	-	-	-	-	-
1	156750000	156800000	1	318	0.00314465	NTRK1,SH2D2A,PRCC	protein_coding,protein_coding,protein_coding	0.00314465	0.4	-	0.00314465	0.2778	-	-	-	-	-	-	-
1	157750000	157800000	2	330	0.00606061	FCRL1	protein_coding	0.00606061	0.45	-	0.00606061	0.25	-	0.00606061	0.2222	-	0.00606061	0.3	-
1	158000000	158050000	1	367	0.0027248	KIRREL-IT1,KIRREL	sense_intronic,protein_coding	-	-	-	-	-	-	-	-	-	0.0027248	0.2333	-
1	158150000	158200000	12	387	0.0310078	CD1D,RP11-404O13.5,RP11-404O13.4	protein_coding,lincRNA,pseudogene	-	-	-	-	-	-	-	-	-	0.0310078	0.2	0.2
1	158200000	158250000	1	264	0.00378788	HMGN1P5,CD1A	pseudogene,protein_coding	-	-	-	-	-	-	-	-	-	0.00378788	0.2	-
1	158900000	158950000	13	304	0.0427632	PYHIN1	protein_coding	-	-	-	-	-	-	-	-	-	0.0427632	0.228177	0.2333
1	159850000	159900000	1	309	0.00323625	hsa-mir-4259,IGSF9,CCDC19,AL590560.1,TAGLN2	miRNA,protein_coding,protein_coding,protein_coding,protein_coding	0.00323625	0.25	-	0.00323625	0.3333	-	-	-	-	-	-	-
1	160600000	160650000	1	360	0.00277778	RP11-404F10.2,SETP9,SLAMF1,CD48	antisense,pseudogene,protein_coding,protein_coding	0.00277778	0.3	-	-	-	-	-	-	-	0.00277778	0.3333	-
1	160700000	160750000	4	349	0.0114613	SLAMF7	protein_coding	-	-	-	-	-	-	-	-	-	0.0114613	0.25835	-
1	161950000	162000000	1	413	0.00242131	OLFML2B	protein_coding	-	-	-	-	-	-	-	-	-	0.00242131	0.4667	-
1	162000000	162050000	1	378	0.0026455	RP11-227F8.2,NOS1AP	lincRNA,protein_coding	-	-	-	-	-	-	-	-	-	0.0026455	0.3	-
1	162100000	162150000	1	392	0.00255102	NOS1AP,MIR4654	protein_coding,miRNA	-	-	-	-	-	-	-	-	-	0.00255102	0.2333	-
1	162600000	162650000	2	365	0.00547945	DDR2	protein_coding	0.00547945	0.2	-	0.00547945	0.2222	-	-	-	-	-	-	-
1	162750000	162800000	1	119	0.00840336	RP11-331H2.4,C1orf110,HSD17B7,DDR2	pseudogene,protein_coding,protein_coding,protein_coding	-	-	-	-	-	-	-	-	-	0.00840336	0.4	-
1	162850000	162900000	1	368	0.00271739	-	-	0.00271739	0.4	-	-	-	-	-	-	-	0.00271739	0.5333	-
1	163150000	163200000	1	349	0.00286533	RP11-267N12.1,RGS5	antisense,protein_coding	-	-	-	-	-	-	0.00286533	0.2778	-	0.00286533	0.4333	-
1	163200000	163250000	4	307	0.0130293	NUF2,RGS5,RP11-267N12.2,RP11-267N12.3,RP11-77M5.1	protein_coding,protein_coding,pseudogene,antisense,lincRNA	-	-	-	-	-	-	-	-	-	0.0130293	0.3667	-
1	163250000	163300000	5	372	0.0134409	RGS5,NUF2,RP11-267N12.3	protein_coding,protein_coding,antisense	-	-	-	-	-	-	-	-	-	0.0134409	0.38002	-
1	163300000	163350000	2	368	0.00543478	NUF2	protein_coding	-	-	-	-	-	-	-	-	-	0.00543478	0.4333	-
1	164100000	164150000	1	337	0.00296736	-	-	0.00296736	0.3	-	-	-	-	-	-	-	-	-	-
1	164600000	164650000	1	349	0.00286533	PBX1,RP11-477H21.2,RNU6-171P	protein_coding,sense_intronic,snRNA	0.00286533	0.25	-	-	-	-	-	-	-	-	-	-
1	164650000	164700000	2	375	0.00533333	PBX1,RP11-477H21.2	protein_coding,sense_intronic	0.00533333	0.3	-	-	-	-	-	-	-	-	-	-
1	164950000	165000000	1	291	0.00343643	AL390119.1	miRNA	-	-	-	0.00343643	0.2222	-	-	-	-	-	-	-
1	165250000	165300000	23	337	0.0682493	LMX1A	protein_coding	0.0682493	0.252174	0.25	-	-	-	-	-	-	0.00296736	0.2	-
1	165300000	165350000	10	362	0.0276243	LMX1A	protein_coding	0.0276243	0.245	0.25	-	-	-	-	-	-	0.00828729	0.2111	-
1	168250000	168300000	1	310	0.00322581	TBX19	protein_coding	-	-	-	0.00322581	0.2778	-	-	-	-	-	-	-
1	168400000	168450000	1	355	0.0028169	QRSL1P1,RP5-968D22.3	pseudogene,lincRNA	0.0028169	0.2	-	-	-	-	-	-	-	0.0028169	0.3	-
1	169300000	169350000	1	260	0.00384615	BLZF1,NME7	protein_coding,protein_coding	0.00384615	0.35	-	-	-	-	-	-	-	-	-	-
1	169400000	169450000	1	238	0.00420168	RP1-206D15.5,RP1-206D15.3,SLC19A2,CCDC181	pseudogene,lincRNA,protein_coding,protein_coding	0.00420168	0.35	-	-	-	-	-	-	-	-	-	-
1	172150000	172200000	4	293	0.0136519	DNM3	protein_coding	-	-	-	-	-	-	0.0136519	0.2222	-	0.0136519	0.93333	-
1	172200000	172250000	14	274	0.0510949	DNM3	protein_coding	-	-	-	-	-	-	0.0510949	0.2222	0.2222	0.0510949	0.93333	0.93333
1	172250000	172300000	4	295	0.0135593	DNM3	protein_coding	-	-	-	-	-	-	0.0135593	0.2222	-	0.0135593	0.93333	-
1	172900000	172950000	3	257	0.0116732	RP1-15D23.2	lincRNA	-	-	-	-	-	-	-	-	-	0.0116732	0.4	-
1	172950000	173000000	46	248	0.185484	RP1-15D23.2	lincRNA	-	-	-	-	-	-	-	-	-	0.185484	0.401448	0.4
1	173350000	173400000	1	308	0.00324675	RP11-296O14.3	antisense	-	-	-	0.00324675	0.25	-	-	-	-	-	-	-
1	175150000	175200000	9	378	0.0238095	KIAA0040,RP5-1114G22.2	protein_coding,lincRNA	-	-	-	0.0026455	0.2222	-	-	-	-	0.021164	0.3	0.3
1	175200000	175250000	4	363	0.0110193	-	-	0.00826446	0.2	-	-	-	-	0.00275482	1	-	-	-	-
1	175250000	175300000	1	308	0.00324675	RP3-518E13.2,TNR,RP5-1114G22.1	antisense,protein_coding,pseudogene	0.00324675	0.2	-	-	-	-	-	-	-	-	-	-
1	177800000	177850000	5	349	0.0143266	-	-	-	-	-	0.0143266	0.2778	0.2778	-	-	-	-	-	-
1	178100000	178150000	1	206	0.00485437	RASAL2	protein_coding	-	-	-	-	-	-	0.00485437	0.2778	-	-	-	-
1	179500000	179550000	3	356	0.00842697	NPHS2,RP11-545A16.1,RNU5F-2P,AXDND1	protein_coding,antisense,snRNA,protein_coding	0.00842697	0.616667	-	-	-	-	-	-	-	-	-	-
1	179550000	179600000	5	320	0.015625	RP11-545A16.3,RP11-545A16.4,TDRD5	pseudogene,sense_overlapping,protein_coding	0.015625	0.59	-	-	-	-	-	-	-	-	-	-
1	179600000	179650000	4	273	0.014652	TDRD5	protein_coding	0.014652	0.6	-	-	-	-	-	-	-	-	-	-
1	179650000	179700000	1	310	0.00322581	TDRD5,AL359853.1,RP11-12M5.1	protein_coding,miRNA,lincRNA	0.00322581	0.6	-	-	-	-	-	-	-	-	-	-
1	179850000	179900000	6	296	0.0202703	RP11-533E19.2,RP11-533E19.7,RN7SL230P,TOR1AIP1	lincRNA,lincRNA,misc_RNA,protein_coding	0.0202703	0.35	0.35	-	-	-	0.0202703	0.2222	0.2222	-	-	-
1	180050000	180100000	1	308	0.00324675	RP11-502H18.2,CEP350	lincRNA,protein_coding	-	-	-	0.00324675	0.2222	-	-	-	-	-	-	-
1	180100000	180150000	2	449	0.00445434	QSOX1	protein_coding	-	-	-	0.00445434	0.3333	-	0.00445434	0.2778	-	0.00445434	0.5	-
1	180200000	180250000	2	402	0.00497512	LHX4,RP5-1180C10.2,ACBD6	protein_coding,antisense,protein_coding	-	-	-	-	-	-	0.00248756	0.2222	-	0.00497512	0.85	-
1	180250000	180300000	2	293	0.00682594	ACBD6	protein_coding	-	-	-	0.00682594	0.2222	-	0.00682594	0.2222	-	0.00682594	1	-
1	180300000	180350000	9	275	0.0327273	ACBD6	protein_coding	-	-	-	0.0327273	0.2222	0.2222	0.0327273	0.234544	0.2222	0.0327273	1	1
1	180350000	180400000	26	327	0.0795107	ACBD6	protein_coding	0.00611621	0.45	-	0.0733945	0.224517	0.2222	0.0733945	0.314783	0.3333	0.0733945	1	1
1	180400000	180450000	34	302	0.112583	MIR3121,ACBD6,VDAC1P4	miRNA,protein_coding,pseudogene	0.00662252	0.425	-	0.102649	0.223097	0.2222	0.10596	0.307262	0.3333	0.10596	1	1
1	180450000	180500000	24	306	0.0784314	Y_RNA,ACBD6	misc_RNA,protein_coding	0.00980392	0.416667	-	0.0686275	0.2222	0.2222	0.0686275	0.306848	0.3333	0.0686275	1	1
1	180500000	180550000	8	381	0.0209974	AL358354.1,OVAAL	miRNA,lincRNA	0.00262467	0.4	-	0.00787402	0.2222	-	0.0104987	0.2222	-	0.0183727	1	1
1	181150000	181200000	1	397	0.00251889	RP11-540K16.1,RP11-540K16.2	lincRNA,lincRNA	0.00251889	0.3	-	-	-	-	-	-	-	-	-	-
1	181550000	181600000	9	313	0.028754	CACNA1E	protein_coding	0.028754	0.4	0.4	-	-	-	-	-	-	-	-	-
1	181600000	181650000	16	329	0.0486322	CACNA1E	protein_coding	0.0486322	0.340625	0.35	-	-	-	-	-	-	-	-	-
1	185350000	185400000	1	305	0.00327869	-	-	-	-	-	0.00327869	0.2778	-	-	-	-	0.00327869	0.96667	-
1	185450000	185500000	1	364	0.00274725	-	-	-	-	-	-	-	-	-	-	-	0.00274725	0.4	-
1	185650000	185700000	1	307	0.00325733	-	-	-	-	-	-	-	-	-	-	-	0.00325733	0.93333	-
1	186700000	186750000	1	310	0.00322581	-	-	-	-	-	-	-	-	-	-	-	0.00322581	0.7333	-
1	186800000	186850000	1	270	0.0037037	PLA2G4A	protein_coding	-	-	-	-	-	-	-	-	-	0.0037037	0.2	-
1	186850000	186900000	1	309	0.00323625	PLA2G4A	protein_coding	-	-	-	-	-	-	-	-	-	0.00323625	0.2	-
1	187600000	187650000	10	382	0.026178	ERVMER61-1	lincRNA	0.026178	0.4	0.4	-	-	-	-	-	-	0.026178	0.5	0.5
1	187650000	187700000	1	335	0.00298507	RP11-393M18.4,RP5-925F19.1	pseudogene,pseudogene	0.00298507	0.4	-	-	-	-	-	-	-	0.00298507	0.5	-
1	189750000	189800000	7	422	0.0165877	RP11-398M15.1	lincRNA	0.0165877	0.4	0.4	0.0165877	0.4167	0.4167	-	-	-	0.0165877	0.2333	0.2333
1	191200000	191250000	1	323	0.00309598	-	-	-	-	-	-	-	-	-	-	-	0.00309598	0.4	-
1	193250000	193300000	1	288	0.00347222	LINC01031	lincRNA	0.00347222	0.3	-	0.00347222	0.2222	-	-	-	-	-	-	-
1	193800000	193850000	1	315	0.0031746	-	-	0.0031746	0.2	-	-	-	-	-	-	-	-	-	-
1	194250000	194300000	2	233	0.00858369	-	-	0.00858369	0.225	-	-	-	-	-	-	-	-	-	-
1	196450000	196500000	1	250	0.004	KCNT2	protein_coding	-	-	-	-	-	-	-	-	-	0.004	0.2333	-
1	196500000	196550000	4	244	0.0163934	KCNT2	protein_coding	-	-	-	-	-	-	-	-	-	0.0163934	0.2333	-
1	196550000	196600000	8	303	0.0264026	MIR4735,KCNT2	miRNA,protein_coding	0.0264026	0.20625	0.2	-	-	-	-	-	-	0.0264026	0.2667	0.2667
1	200100000	200150000	7	352	0.0198864	AC096633.1,NR5A2,RP11-47A17.2	miRNA,protein_coding,pseudogene	-	-	-	-	-	-	0.0198864	0.2222	0.2222	-	-	-
1	201100000	201150000	1	404	0.00247525	TMEM9	protein_coding	-	-	-	-	-	-	-	-	-	0.00247525	0.2667	-
1	201250000	201300000	2	453	0.00441501	PKP1	protein_coding	0.00441501	0.2	-	-	-	-	-	-	-	-	-	-
1	201300000	201350000	1	440	0.00227273	LAD1,PKP1,TNNT2	protein_coding,protein_coding,protein_coding	0.00227273	0.3	-	0.00227273	0.4167	-	-	-	-	-	-	-
1	201950000	202000000	1	350	0.00285714	RP11-510N19.2,RP11-465N4.4,RP11-465N4.5,ELF3,RNPEP,RP11-510N19.5	pseudogene,antisense,antisense,protein_coding,protein_coding,sense_intronic	0.00285714	0.3	-	-	-	-	-	-	-	-	-	-
1	202800000	202850000	7	312	0.0224359	RP11-480I12.5,RP11-480I12.9,RP11-480I12.7,RABIF	pseudogene,pseudogene,lincRNA,protein_coding	-	-	-	-	-	-	-	-	-	0.0224359	0.3	0.3
1	203300000	203350000	1	413	0.00242131	RP11-435P24.2,FMOD	pseudogene,protein_coding	-	-	-	-	-	-	0.00242131	0.2778	-	-	-	-
1	203350000	203400000	1	356	0.00280899	RP11-435P24.3	pseudogene	0.00280899	0.25	-	-	-	-	-	-	-	0.00280899	0.4	-
1	203600000	203650000	3	370	0.00810811	ATP2B4,RP11-90O23.1	protein_coding,pseudogene	-	-	-	-	-	-	0.00810811	0.2222	-	0.0027027	0.2	-
1	204300000	204350000	1	363	0.00275482	RP11-203F10.6,RP11-739N20.2,PLEKHA6	pseudogene,antisense,protein_coding	0.00275482	0.2	-	-	-	-	-	-	-	-	-	-
1	205550000	205600000	1	283	0.00353357	RP11-6B6.3,RNU6-418P,MFSD4,ELK4	pseudogene,snRNA,protein_coding,protein_coding	-	-	-	-	-	-	-	-	-	0.00353357	0.6333	-
1	205650000	205700000	1	236	0.00423729	NUCKS1,AC119673.1	protein_coding,protein_coding	0.00423729	0.65	-	-	-	-	-	-	-	-	-	-
1	206600000	206650000	1	333	0.003003	SRGAP2,IKBKE	protein_coding,protein_coding	-	-	-	-	-	-	-	-	-	0.003003	0.5	-
1	208050000	208100000	4	337	0.0118694	CD34,RP11-328D5.1	protein_coding,lincRNA	-	-	-	-	-	-	0.0118694	0.2222	-	0.0118694	0.38335	-
1	208100000	208150000	22	413	0.0532688	-	-	0.00726392	0.266667	-	-	-	-	0.00484262	0.3889	-	0.0532688	0.303027	0.3
1	209250000	209300000	2	321	0.00623053	-	-	-	-	-	-	-	-	-	-	-	0.00623053	0.3667	-
1	209350000	209400000	1	336	0.00297619	-	-	0.00297619	0.65	-	-	-	-	-	-	-	-	-	-
1	209400000	209450000	1	255	0.00392157	RP11-385M4.3,ATP5G2P1	pseudogene,pseudogene	0.00392157	0.65	-	0.00392157	0.2778	-	0.00392157	0.2222	-	-	-	-
1	209950000	210000000	1	314	0.00318471	TRAF3IP3,IRF6,C1orf74,RP3-434O14.8	protein_coding,protein_coding,protein_coding,sense_overlapping	0.00318471	0.55	-	-	-	-	-	-	-	-	-	-
1	210000000	210050000	2	349	0.00573066	DIEXF	protein_coding	0.00573066	0.675	-	-	-	-	-	-	-	-	-	-
1	210700000	210750000	1	426	0.00234742	HHAT	protein_coding	-	-	-	-	-	-	-	-	-	0.00234742	0.2333	-
1	210750000	210800000	2	423	0.00472813	HHAT	protein_coding	0.00236407	0.3	-	-	-	-	0.00236407	0.2222	-	0.00236407	0.3	-
1	211750000	211800000	8	356	0.0224719	SLC30A1,RP11-359E8.5	protein_coding,sense_overlapping	-	-	-	-	-	-	-	-	-	0.0224719	0.375	-
1	211800000	211850000	3	404	0.00742574	AL356310.1,FDPSP8,NEK2,RP11-122M14.1,RP11-354K1.2,RP11-354K1.1	miRNA,pseudogene,protein_coding,antisense,lincRNA,lincRNA	-	-	-	0.00742574	0.259267	-	0.00247525	0.3889	-	0.00742574	0.422233	-
1	211900000	211950000	1	329	0.00303951	LPGAT1	protein_coding	-	-	-	0.00303951	0.25	-	-	-	-	0.00303951	0.3667	-
1	212000000	212050000	1	255	0.00392157	RP11-552D8.1,LPGAT1	antisense,protein_coding	-	-	-	-	-	-	-	-	-	0.00392157	0.2	-
1	214100000	214150000	1	294	0.00340136	PROX1-AS1	antisense	-	-	-	-	-	-	0.00340136	0.2222	-	-	-	-
1	214300000	214350000	1	342	0.00292398	-	-	0.00292398	0.35	-	0.00292398	0.2222	-	-	-	-	-	-	-
1	214350000	214400000	1	394	0.00253807	-	-	-	-	-	0.00253807	0.2222	-	-	-	-	-	-	-
1	214400000	214450000	3	357	0.00840336	-	-	0.00280112	0.2	-	0.00840336	0.2222	-	-	-	-	-	-	-
1	215800000	215850000	1	253	0.00395257	USH2A,SNORD116	protein_coding,snoRNA	-	-	-	-	-	-	0.00395257	0.2778	-	-	-	-
1	215850000	215900000	6	421	0.0142518	USH2A	protein_coding	-	-	-	-	-	-	-	-	-	0.0142518	0.2	0.2
1	215900000	215950000	1	346	0.00289017	USH2A	protein_coding	-	-	-	-	-	-	0.00289017	1	-	-	-	-
1	216150000	216200000	1	402	0.00248756	USH2A	protein_coding	0.00248756	0.4	-	-	-	-	-	-	-	-	-	-
1	216200000	216250000	1	345	0.00289855	RP11-22M7.2,USH2A	antisense,protein_coding	-	-	-	-	-	-	0.00289855	0.2222	-	0.00289855	0.4	-
1	216250000	216300000	1	298	0.0033557	USH2A,RP11-22M7.2	protein_coding,antisense	-	-	-	-	-	-	0.0033557	0.2222	-	-	-	-
1	216300000	216350000	1	284	0.00352113	USH2A	protein_coding	-	-	-	-	-	-	0.00352113	0.2222	-	-	-	-
1	216350000	216400000	1	273	0.003663	RP5-1099E6.3,MRPS18BP1,USH2A	antisense,pseudogene,protein_coding	-	-	-	-	-	-	0.003663	0.2222	-	-	-	-
1	216400000	216450000	2	295	0.00677966	USH2A	protein_coding	-	-	-	-	-	-	0.00677966	0.2222	-	-	-	-
1	216450000	216500000	5	336	0.014881	USH2A	protein_coding	0.014881	0.39	-	-	-	-	-	-	-	0.014881	0.2	0.2
1	216850000	216900000	1	286	0.0034965	ESRRG	protein_coding	-	-	-	-	-	-	0.0034965	0.3889	-	-	-	-
1	216900000	216950000	8	371	0.0215633	ESRRG	protein_coding	-	-	-	0.00269542	0.2222	-	0.0215633	0.395813	-	-	-	-
1	220550000	220600000	4	327	0.0122324	RP11-410C4.5	lincRNA	0.0122324	0.25	-	-	-	-	-	-	-	-	-	-
1	220700000	220750000	1	269	0.00371747	RN7SL464P,MARK1	misc_RNA,protein_coding	0.00371747	0.5	-	0.00371747	0.2222	-	-	-	-	-	-	-
1	220750000	220800000	2	261	0.00766284	HDAC1P2,MARK1	pseudogene,protein_coding	0.00766284	0.5	-	0.00766284	0.2222	-	-	-	-	-	-	-
1	222050000	222100000	2	366	0.00546448	RP11-815M8.1	lincRNA	-	-	-	-	-	-	-	-	-	0.00546448	0.6333	-
1	222950000	223000000	1	325	0.00307692	DISP1,RP11-452F19.3	protein_coding,lincRNA	0.00307692	0.25	-	-	-	-	-	-	-	-	-	-
1	223100000	223150000	1	313	0.00319489	NDUFB1P2,DISP1	pseudogene,protein_coding	0.00319489	0.25	-	-	-	-	-	-	-	0.00319489	0.4667	-
1	223350000	223400000	1	361	0.00277008	RP11-239E10.3,SUSD4	lincRNA,protein_coding	0.00277008	0.25	-	-	-	-	-	-	-	-	-	-
1	223650000	223700000	2	453	0.00441501	-	-	0.00220751	0.35	-	-	-	-	-	-	-	0.00220751	0.5	-
1	224250000	224300000	1	415	0.00240964	RN7SKP49	misc_RNA	0.00240964	0.2	-	-	-	-	-	-	-	-	-	-
1	225200000	225250000	7	272	0.0257353	DNAH14	protein_coding	-	-	-	-	-	-	-	-	-	0.0257353	0.2	0.2
1	225250000	225300000	2	272	0.00735294	DNAH14	protein_coding	-	-	-	-	-	-	-	-	-	0.00735294	0.2	-
1	226000000	226050000	1	366	0.00273224	EPHX1,RP11-285F7.2,TMEM63A	protein_coding,antisense,protein_coding	-	-	-	0.00273224	0.2222	-	-	-	-	-	-	-
1	226050000	226100000	5	358	0.0139665	LEFTY1,RP4-559A3.7,TMEM63A	protein_coding,protein_coding,protein_coding	-	-	-	0.0139665	0.2222	0.2222	-	-	-	-	-	-
1	226500000	226550000	1	233	0.00429185	YBX1P9,PARP1,snoU13	pseudogene,protein_coding,snoRNA	-	-	-	-	-	-	-	-	-	0.00429185	0.2333	-
1	226750000	226800000	1	360	0.00277778	C1orf95	protein_coding	0.00277778	0.3	-	-	-	-	-	-	-	-	-	-
1	230800000	230850000	8	371	0.0215633	RP11-99J16__A.2,AGT,COG2	antisense,protein_coding,protein_coding	0.0215633	0.25	0.25	0.0215633	0.25	0.25	-	-	-	-	-	-
1	231100000	231150000	1	351	0.002849	TTC13,ARV1,AL844165.1	protein_coding,protein_coding,miRNA	-	-	-	-	-	-	-	-	-	0.002849	0.6667	-
1	232050000	232100000	1	315	0.0031746	DISC1,DISC1-IT1	protein_coding,sense_intronic	-	-	-	0.0031746	0.3056	-	0.0031746	0.2222	-	-	-	-
1	232850000	232900000	5	378	0.0132275	RP11-66A2.1,RP11-66A2.2	lincRNA,lincRNA	0.0132275	0.21	-	-	-	-	-	-	-	-	-	-
1	232900000	232950000	1	348	0.00287356	MAP10	protein_coding	0.00287356	0.2	-	-	-	-	-	-	-	-	-	-
1	232950000	233000000	1	368	0.00271739	RNU1-74P	snRNA	0.00271739	0.4	-	-	-	-	-	-	-	-	-	-
1	233800000	233850000	4	322	0.0124224	KCNK1	protein_coding	0.0124224	0.25	-	-	-	-	-	-	-	-	-	-
1	233850000	233900000	28	362	0.0773481	-	-	0.0773481	0.251786	0.25	-	-	-	-	-	-	-	-	-
1	234600000	234650000	1	453	0.00220751	TARBP1	protein_coding	-	-	-	-	-	-	-	-	-	0.00220751	0.4667	-
1	236600000	236650000	3	371	0.00808625	EDARADD,ENO1P1	protein_coding,pseudogene	0.00269542	0.25	-	-	-	-	-	-	-	0.00539084	0.26665	-
1	236900000	236950000	4	389	0.0102828	ACTN2	protein_coding	-	-	-	-	-	-	-	-	-	0.0102828	0.63335	-
1	237150000	237200000	1	323	0.00309598	MT1HL1	protein_coding	-	-	-	-	-	-	-	-	-	0.00309598	0.2	-
1	237250000	237300000	1	391	0.00255754	RYR2,RN7SKP195	protein_coding,misc_RNA	-	-	-	0.00255754	0.25	-	-	-	-	-	-	-
1	237300000	237350000	4	310	0.0129032	RYR2	protein_coding	0.0129032	0.75	-	-	-	-	-	-	-	-	-	-
1	237350000	237400000	4	340	0.0117647	RYR2	protein_coding	0.0117647	0.75	-	-	-	-	-	-	-	-	-	-
1	237850000	237900000	1	260	0.00384615	RYR2	protein_coding	0.00384615	0.2	-	-	-	-	-	-	-	-	-	-
1	238100000	238150000	1	394	0.00253807	RP11-193H5.5,MTND6P15,MTRNR2L11,MTND5P18	pseudogene,pseudogene,protein_coding,pseudogene	0.00253807	0.6	-	-	-	-	-	-	-	-	-	-
1	238150000	238200000	1	308	0.00324675	-	-	0.00324675	0.65	-	-	-	-	-	-	-	-	-	-
1	238200000	238250000	8	407	0.019656	-	-	0.019656	0.65	0.65	-	-	-	-	-	-	-	-	-
1	238250000	238300000	2	452	0.00442478	YWHAQP9	pseudogene	0.00442478	0.65	-	-	-	-	0.00221239	0.3333	-	-	-	-
1	238350000	238400000	10	340	0.0294118	-	-	0.00294118	0.45	-	0.0294118	0.29446	0.2778	-	-	-	-	-	-
1	238400000	238450000	7	373	0.0187668	RP11-136B18.1,RP11-136B18.2	pseudogene,lincRNA	-	-	-	0.0187668	0.2778	0.2778	-	-	-	-	-	-
1	238700000	238750000	10	473	0.0211417	RP11-177F15.1	lincRNA	0.0211417	0.44	-	-	-	-	-	-	-	-	-	-
1	239500000	239550000	1	312	0.00320513	CHRM3	protein_coding	0.00320513	0.35	-	-	-	-	-	-	-	-	-	-
1	239750000	239800000	1	280	0.00357143	CHRM3	protein_coding	0.00357143	0.35	-	-	-	-	-	-	-	-	-	-
1	240650000	240700000	3	330	0.00909091	RP11-467I20.2,GREM2	lincRNA,protein_coding	0.00909091	0.7	-	-	-	-	-	-	-	-	-	-
1	241100000	241150000	7	413	0.0169491	RGS7	protein_coding	-	-	-	-	-	-	-	-	-	0.0169491	0.642871	-
1	241500000	241550000	2	408	0.00490196	RGS7	protein_coding	-	-	-	0.00245098	0.3611	-	0.00490196	0.25	-	-	-	-
1	242400000	242450000	1	190	0.00526316	PLD5	protein_coding	0.00526316	0.2	-	-	-	-	-	-	-	-	-	-
1	242450000	242500000	3	38	0.0789474	PLD5	protein_coding	0.0789474	0.216667	-	-	-	-	-	-	-	-	-	-
1	242500000	242550000	4	206	0.0194175	PLD5,RP11-513D4.2,RP11-513D4.1,RP11-513D4.3	protein_coding,pseudogene,pseudogene,pseudogene	0.0194175	0.2	-	0.0145631	0.2222	-	-	-	-	-	-	-
1	242900000	242950000	10	385	0.025974	RSL24D1P4	pseudogene	0.025974	0.2	0.2	-	-	-	-	-	-	-	-	-
1	244750000	244800000	1	353	0.00283286	C1orf101,CYCSP5,AC099757.1	protein_coding,pseudogene,miRNA	-	-	-	-	-	-	-	-	-	0.00283286	0.3333	-
1	244800000	244850000	15	330	0.0454546	C1orf101,DESI2	protein_coding,protein_coding	-	-	-	0.0363636	0.3056	0.3056	-	-	-	0.0212121	0.3333	0.3333
1	245300000	245350000	1	362	0.00276243	KIF26B	protein_coding	0.00276243	0.3	-	0.00276243	0.25	-	-	-	-	0.00276243	0.2	-
1	245650000	245700000	4	341	0.0117302	KIF26B	protein_coding	-	-	-	-	-	-	-	-	-	0.0117302	0.2667	-
1	245900000	245950000	1	394	0.00253807	SMYD3	protein_coding	0.00253807	0.25	-	-	-	-	-	-	-	-	-	-
1	246100000	246150000	1	399	0.00250627	SMYD3	protein_coding	0.00250627	0.35	-	-	-	-	-	-	-	0.00250627	0.2333	-
1	246600000	246650000	1	287	0.00348432	SMYD3	protein_coding	-	-	-	-	-	-	-	-	-	0.00348432	0.2	-
1	246650000	246700000	3	364	0.00824176	RP11-690C23.3,RP11-690C23.2,SMYD3,RP11-690C23.4,RP11-690C23.5	pseudogene,lincRNA,protein_coding,pseudogene,pseudogene	-	-	-	-	-	-	-	-	-	-	-	-
1	246700000	246750000	4	398	0.0100503	CNST,TFB2M	protein_coding,protein_coding	-	-	-	-	-	-	-	-	-	-	-	-
1	248000000	248050000	7	403	0.0173697	TRIM58,OR2W3,OR11L1	protein_coding,protein_coding,protein_coding	-	-	-	0.0173697	0.3889	0.3889	-	-	-	-	-	-
2	1100000	1150000	33	415	0.0795181	SNTG2	protein_coding	-	-	-	-	-	-	0.0795181	0.2222	0.2222	-	-	-
2	1750000	1800000	2	413	0.00484262	MYT1L	protein_coding	-	-	-	-	-	-	-	-	-	0.00484262	0.5	-
2	2750000	2800000	6	416	0.0144231	-	-	0.0144231	0.3	-	-	-	-	-	-	-	-	-	-
2	3200000	3250000	16	380	0.0421053	TSSC1	protein_coding	0.0421053	0.209375	0.2	-	-	-	-	-	-	-	-	-
2	3750000	3800000	1	479	0.00208768	ALLC,DCDC2C,AC010907.5	protein_coding,protein_coding,antisense	-	-	-	-	-	-	-	-	-	0.00208768	0.5	-
2	5300000	5350000	2	300	0.00666667	-	-	-	-	-	0.00666667	0.2778	-	-	-	-	-	-	-
2	5350000	5400000	7	384	0.0182292	-	-	-	-	-	-	-	-	0.0182292	0.246029	-	-	-	-
2	5400000	5450000	1	404	0.00247525	-	-	-	-	-	-	-	-	0.00247525	0.2222	-	0.00247525	0.4667	-
2	5500000	5550000	1	376	0.00265957	-	-	-	-	-	-	-	-	-	-	-	0.00265957	0.2	-
2	6050000	6100000	1	430	0.00232558	LINC01105	processed_transcript	-	-	-	-	-	-	0.00232558	0.2222	-	-	-	-
2	6750000	6800000	1	399	0.00250627	hsa-mir-7515	lincRNA	-	-	-	0.00250627	0.2778	-	-	-	-	-	-	-
2	7000000	7050000	1	262	0.00381679	RP11-439M11.1,CMPK2,RSAD2	lincRNA,protein_coding,protein_coding	-	-	-	-	-	-	-	-	-	0.00381679	0.4667	-
2	7950000	8000000	1	383	0.00261097	-	-	-	-	-	0.00261097	0.2222	-	-	-	-	-	-	-
2	8050000	8100000	1	388	0.00257732	LINC00298	lincRNA	-	-	-	-	-	-	-	-	-	0.00257732	0.2667	-
2	8100000	8150000	1	385	0.0025974	LINC00298,LINC00299	lincRNA,lincRNA	-	-	-	-	-	-	-	-	-	0.0025974	0.3333	-
2	8750000	8800000	4	489	0.00817996	AC011747.6	lincRNA	-	-	-	-	-	-	-	-	-	0.00817996	0.2667	-
2	11600000	11650000	7	376	0.018617	AC099344.1,E2F6	protein_coding,protein_coding	-	-	-	0.018617	0.2222	0.2222	-	-	-	-	-	-
2	11800000	11850000	1	483	0.00207039	AC110754.3,AC106875.1,NTSR2,LPIN1	pseudogene,sense_intronic,protein_coding,protein_coding	-	-	-	0.00207039	0.25	-	-	-	-	-	-	-
2	12300000	12350000	1	490	0.00204082	AC096559.1,MIR3681	lincRNA,miRNA	-	-	-	0.00204082	0.3333	-	-	-	-	-	-	-
2	12350000	12400000	1	377	0.00265252	AC096559.1	lincRNA	-	-	-	0.00265252	0.3611	-	-	-	-	-	-	-
2	12400000	12450000	4	323	0.0123839	AC096559.1	lincRNA	0.0123839	0.5	-	-	-	-	-	-	-	-	-	-
2	12450000	12500000	2	396	0.00505051	AC096559.1	lincRNA	0.00505051	0.35	-	-	-	-	-	-	-	-	-	-
2	12500000	12550000	9	307	0.029316	AC096559.1	lincRNA	0.029316	0.305556	0.2	-	-	-	-	-	-	-	-	-
2	16150000	16200000	2	390	0.00512821	AC130710.1,AC010145.4	lincRNA,lincRNA	0.00512821	0.2	-	-	-	-	-	-	-	-	-	-
2	17250000	17300000	1	363	0.00275482	-	-	0.00275482	0.25	-	-	-	-	-	-	-	-	-	-
2	17600000	17650000	2	252	0.00793651	-	-	-	-	-	0.00793651	0.31945	-	-	-	-	-	-	-
2	18050000	18100000	11	271	0.0405904	KCNS3	protein_coding	0.0405904	0.25	0.25	-	-	-	-	-	-	-	-	-
2	19300000	19350000	1	315	0.0031746	AC092594.1	lincRNA	-	-	-	0.0031746	0.2222	-	-	-	-	-	-	-
2	19350000	19400000	2	270	0.00740741	AC092594.1	lincRNA	-	-	-	0.00740741	0.2222	-	-	-	-	0.0037037	0.3667	-
2	21200000	21250000	1	345	0.00289855	RP11-116D2.1,APOB	lincRNA,protein_coding	-	-	-	-	-	-	-	-	-	0.00289855	0.2667	-
2	21800000	21850000	8	311	0.0257235	AC067959.1	lincRNA	-	-	-	-	-	-	0.0257235	0.3333	0.3333	-	-	-
2	24350000	24400000	1	262	0.00381679	AC008073.7,FAM228A,RP11-507M3.1,FAM228B	antisense,protein_coding,protein_coding,protein_coding	-	-	-	-	-	-	0.00381679	0.2222	-	-	-	-
2	24400000	24450000	16	266	0.0601504	AC008073.9,RP11-507M3.1,FAM228A,AC009228.1,ITSN2	antisense,protein_coding,protein_coding,antisense,protein_coding	-	-	-	0.0263158	0.2778	0.2778	0.0338346	0.2222	0.2222	-	-	-
2	24450000	24500000	34	192	0.177083	SCARNA21,ITSN2	snoRNA,protein_coding	-	-	-	0.177083	0.278618	0.2778	-	-	-	-	-	-
2	24500000	24550000	14	215	0.0651163	ITSN2	protein_coding	-	-	-	0.0651163	0.2778	0.2778	-	-	-	-	-	-
2	24550000	24600000	24	242	0.0991735	HMGN2P20,RPL36AP13,ITSN2	pseudogene,pseudogene,protein_coding	-	-	-	0.0991735	0.2778	0.2778	-	-	-	-	-	-
2	26350000	26400000	2	274	0.00729927	RAB10,SMARCE1P6,GAREML,PPIL1P1,AC011742.3,AC011742.5	protein_coding,pseudogene,protein_coding,pseudogene,pseudogene,pseudogene	0.00729927	0.3	-	-	-	-	-	-	-	-	-	-
2	26450000	26500000	1	272	0.00367647	HADHA,HADHB	protein_coding,protein_coding	-	-	-	-	-	-	0.00367647	0.2778	-	-	-	-
2	26500000	26550000	3	312	0.00961538	HADHB,EPT1,GPR113	protein_coding,protein_coding,protein_coding	-	-	-	0.00641026	0.25	-	0.00961538	0.3148	-	-	-	-
2	26550000	26600000	5	283	0.0176678	EPT1,GPR113	protein_coding,protein_coding	0.0176678	0.2	0.2	-	-	-	-	-	-	-	-	-
2	26750000	26800000	1	409	0.00244499	OTOF,C2orf70	protein_coding,protein_coding	0.00244499	0.45	-	-	-	-	-	-	-	-	-	-
2	28550000	28600000	1	383	0.00261097	BRE	protein_coding	0.00261097	0.2	-	-	-	-	-	-	-	-	-	-
2	28650000	28700000	3	370	0.00810811	SNRPGP7,PLB1,AC104695.4	pseudogene,protein_coding,lincRNA	-	-	-	0.00810811	0.2222	-	-	-	-	-	-	-
2	29600000	29650000	7	405	0.0172839	ALK	protein_coding	-	-	-	-	-	-	-	-	-	0.0172839	0.395243	0.4
2	29650000	29700000	2	448	0.00446429	ALK	protein_coding	-	-	-	-	-	-	-	-	-	0.00446429	0.3667	-
2	29750000	29800000	9	468	0.0192308	ALK	protein_coding	0.0192308	0.205556	0.2	-	-	-	-	-	-	-	-	-
2	30000000	30050000	2	384	0.00520833	ALK	protein_coding	0.00520833	0.325	-	-	-	-	0.00520833	0.3333	-	-	-	-
2	30150000	30200000	3	372	0.00806452	-	-	0.00806452	0.316667	-	-	-	-	-	-	-	-	-	-
2	31250000	31300000	1	461	0.0021692	GALNT14,AC009305.2	protein_coding,miRNA	0.0021692	0.3	-	-	-	-	-	-	-	-	-	-
2	31400000	31450000	1	553	0.00180832	CAPN14	protein_coding	-	-	-	0.00180832	0.25	-	-	-	-	-	-	-
2	32000000	32050000	1	227	0.00440529	AL133249.1,AL121652.3,AL121652.2,KRT18P52,AK2P2	lincRNA,miRNA,miRNA,pseudogene,pseudogene	0.00440529	0.2	-	-	-	-	-	-	-	-	-	-
2	33650000	33700000	2	429	0.004662	RASGRP3	protein_coding	0.002331	0.6	-	0.002331	0.3056	-	0.004662	0.2778	-	0.004662	0.28335	-
2	34900000	34950000	3	452	0.00663717	AC073218.2,RP11-529E15.1	lincRNA,lincRNA	0.00221239	0.2	-	0.00442478	0.3056	-	-	-	-	-	-	-
2	34950000	35000000	12	430	0.027907	AC073218.3,AC073218.2	lincRNA,lincRNA	0.027907	0.2	0.2	-	-	-	-	-	-	-	-	-
2	36850000	36900000	1	482	0.00207469	FEZ2,RP11-294L11.1	protein_coding,pseudogene	-	-	-	-	-	-	-	-	-	0.00207469	0.4	-
2	38100000	38150000	5	477	0.0104822	LINC00211	lincRNA	0.0104822	0.2	0.2	-	-	-	-	-	-	-	-	-
2	38900000	38950000	1	366	0.00273224	GALM	protein_coding	0.00273224	0.25	-	-	-	-	-	-	-	-	-	-
2	39050000	39100000	1	293	0.00341297	DHX57,AC018693.6	protein_coding,antisense	0.00341297	0.25	-	-	-	-	-	-	-	-	-	-
2	39600000	39650000	5	289	0.017301	RNU6-1185P,MAP4K3	snRNA,protein_coding	0.017301	0.41	-	-	-	-	-	-	-	-	-	-
2	39650000	39700000	10	288	0.0347222	AC007246.3,MAP4K3	antisense,protein_coding	0.0347222	0.4	0.4	-	-	-	-	-	-	-	-	-
2	39700000	39750000	1	290	0.00344828	AC007246.3	antisense	0.00344828	0.25	-	-	-	-	-	-	-	-	-	-
2	39750000	39800000	6	333	0.018018	AC007246.3	antisense	0.018018	0.35	-	-	-	-	-	-	-	-	-	-
2	39800000	39850000	1	358	0.0027933	AC007246.3	antisense	0.0027933	0.25	-	-	-	-	-	-	-	-	-	-
2	40300000	40350000	1	397	0.00251889	SLC8A1,SLC8A1-AS1	protein_coding,antisense	-	-	-	0.00251889	0.2222	-	-	-	-	0.00251889	0.4	-
2	45150000	45200000	1	367	0.0027248	SIX3,AC012354.6,SIX3-AS1,RP11-89K21.1	protein_coding,lincRNA,antisense,lincRNA	-	-	-	-	-	-	-	-	-	0.0027248	0.2333	-
2	45950000	46000000	3	395	0.00759494	PRKCE	protein_coding	0.00759494	0.2	-	-	-	-	-	-	-	-	-	-
2	46000000	46050000	1	386	0.00259067	PRKCE	protein_coding	0.00259067	0.2	-	-	-	-	-	-	-	-	-	-
2	47300000	47350000	1	475	0.00210526	C2orf61,TTC7A,RP11-761B3.1	protein_coding,protein_coding,protein_coding	-	-	-	0.00210526	0.25	-	-	-	-	-	-	-
2	48850000	48900000	1	385	0.0025974	GTF2A1L,TPT1P11,STON1-GTF2A1L,LHCGR	protein_coding,pseudogene,protein_coding,protein_coding	-	-	-	-	-	-	-	-	-	0.0025974	0.2	-
2	49100000	49150000	1	454	0.00220264	CTBP2P5	pseudogene	0.00220264	0.5	-	-	-	-	-	-	-	-	-	-
2	50800000	50850000	1	346	0.00289017	NRXN1,AC009234.1	protein_coding,pseudogene	0.00289017	0.2	-	-	-	-	-	-	-	-	-	-
2	51700000	51750000	1	470	0.00212766	KNOP1P3,AC007682.1	pseudogene,lincRNA	-	-	-	-	-	-	-	-	-	0.00212766	0.6	-
2	55500000	55550000	1	287	0.00348432	CCDC88A,Y_RNA,AC012358.8,PRORSD1P	protein_coding,misc_RNA,antisense,pseudogene	-	-	-	0.00348432	0.6111	-	-	-	-	-	-	-
2	64850000	64900000	4	269	0.0148699	AC007365.4,SERTAD2,AC007365.3	pseudogene,protein_coding,lincRNA	-	-	-	0.0148699	0.2222	-	-	-	-	-	-	-
2	64900000	64950000	11	283	0.0388693	SERTAD2	protein_coding	-	-	-	0.0388693	0.2222	0.2222	-	-	-	-	-	-
2	64950000	65000000	26	227	0.114537	SERTAD2	protein_coding	-	-	-	0.114537	0.2222	0.2222	-	-	-	-	-	-
2	71500000	71550000	1	274	0.00364964	ZNF638	protein_coding	-	-	-	-	-	-	-	-	-	0.00364964	0.4333	-
2	71800000	71850000	1	410	0.00243902	DYSF	protein_coding	0.00243902	0.2	-	0.00243902	0.3611	-	-	-	-	0.00243902	0.4667	-
2	75350000	75400000	1	342	0.00292398	RP11-355F16.1,TACR1	antisense,protein_coding	-	-	-	0.00292398	0.3889	-	-	-	-	-	-	-
2	76500000	76550000	7	389	0.0179949	-	-	-	-	-	-	-	-	-	-	-	0.0179949	0.6667	0.6667
2	76550000	76600000	38	381	0.0997375	-	-	-	-	-	-	-	-	-	-	-	0.0997375	0.7	0.7
2	76600000	76650000	3	365	0.00821918	-	-	0.00273973	0.25	-	-	-	-	-	-	-	0.00547945	0.7	-
2	83900000	83950000	16	319	0.0501567	-	-	-	-	-	0.0407523	0.224338	0.2222	-	-	-	0.0501567	0.5	0.5
2	83950000	84000000	4	323	0.0123839	-	-	-	-	-	-	-	-	-	-	-	0.0123839	0.5	-
2	84000000	84050000	2	323	0.00619195	-	-	-	-	-	-	-	-	-	-	-	0.00619195	0.5	-
2	84050000	84100000	12	343	0.0349854	SNORD112	snoRNA	-	-	-	0.00874636	0.2778	-	-	-	-	0.0349854	0.483358	0.4667
2	84100000	84150000	2	262	0.00763359	AC104395.1,AC104395.2	pseudogene,pseudogene	-	-	-	-	-	-	-	-	-	0.00763359	0.4667	-
2	97700000	97750000	2	21	0.0952381	AC018892.9,IGKV1OR2-3,AC018892.3,AC018892.8,IGKV2OR2-2,IGKV2OR2-1,FAHD2B	pseudogene,IG_V_pseudogene,pseudogene,pseudogene,IG_V_pseudogene,IG_V_pseudogene,protein_coding	-	-	-	0.0952381	0.3056	-	0.0952381	0.2222	-	0.0952381	0.93333	-
2	97750000	97800000	2	30	0.0666667	FAHD2B,ANKRD36,RN7SL313P	protein_coding,protein_coding,misc_RNA	-	-	-	0.0666667	0.3056	-	0.0666667	0.2222	-	0.0666667	0.93333	-
2	97850000	97900000	1	12	0.0833333	ANKRD36	protein_coding	-	-	-	0.0833333	0.3056	-	0.0833333	0.2222	-	0.0833333	0.93333	-
2	100200000	100250000	2	320	0.00625	AFF3	protein_coding	0.00625	0.325	-	-	-	-	-	-	-	-	-	-
2	104700000	104750000	2	325	0.00615385	AC096554.1	lincRNA	-	-	-	-	-	-	0.00615385	0.5	-	0.00615385	0.93333	-
2	106650000	106700000	1	410	0.00243902	C2orf40	protein_coding	0.00243902	0.2	-	-	-	-	-	-	-	-	-	-
2	106850000	106900000	4	229	0.0174673	AC092106.1,AC092106.2	pseudogene,pseudogene	0.0174673	0.3875	-	-	-	-	-	-	-	-	-	-
2	107700000	107750000	1	391	0.00255754	-	-	0.00255754	0.2	-	-	-	-	-	-	-	0.00255754	0.5	-
2	107850000	107900000	1	345	0.00289855	AC006227.1	lincRNA	-	-	-	-	-	-	-	-	-	0.00289855	0.2	-
2	107900000	107950000	1	340	0.00294118	AC006227.1	lincRNA	-	-	-	0.00294118	0.2222	-	-	-	-	0.00294118	0.2	-
2	108900000	108950000	1	354	0.00282486	RP11-443K8.1,SULT1C2P1,SULT1C2	pseudogene,pseudogene,protein_coding	0.00282486	0.35	-	-	-	-	-	-	-	0.00282486	0.2667	-
2	109150000	109200000	25	305	0.0819672	AC012487.2,LIMS1	antisense,protein_coding	0.0819672	0.796	0.8	0.0819672	0.2778	0.2778	0.0819672	0.2222	0.2222	0.0819672	0.96667	0.96667
2	109200000	109250000	11	277	0.0397112	LIMS1	protein_coding	0.0397112	0.795455	0.8	0.0397112	0.2778	0.2778	0.0397112	0.2222	0.2222	0.0397112	0.96667	0.96667
2	109250000	109300000	2	110	0.0181818	AC010095.5,LIMS1	antisense,protein_coding	0.0181818	0.8	-	0.0181818	0.2778	-	0.0181818	0.2222	-	0.0181818	0.96667	-
2	109300000	109350000	7	185	0.0378378	AC010095.7,RANBP2,LIMS1,AC010095.6	pseudogene,protein_coding,protein_coding,pseudogene	0.0378378	0.785714	0.8	0.0378378	0.2778	0.2778	0.0378378	0.2222	0.2222	0.0378378	0.96667	0.96667
2	109350000	109400000	2	106	0.0188679	RANBP2	protein_coding	0.0188679	0.2	-	0.0188679	0.3611	-	0.0188679	0.2778	-	0.0188679	0.93333	-
2	109400000	109450000	1	279	0.00358423	RANBP2,CCDC138	protein_coding,protein_coding	0.00358423	0.2	-	0.00358423	0.3611	-	0.00358423	0.3333	-	0.00358423	0.93333	-
2	109600000	109650000	1	374	0.0026738	EDAR	protein_coding	0.0026738	0.3	-	-	-	-	-	-	-	-	-	-
2	110400000	110450000	1	319	0.0031348	AC011753.6,BMS1P19	pseudogene,pseudogene	0.0031348	0.45	-	-	-	-	-	-	-	-	-	-
2	110850000	110900000	1	239	0.0041841	MALL,AC013268.1,NPHP1	protein_coding,miRNA,protein_coding	0.0041841	0.3	-	-	-	-	-	-	-	-	-	-
2	111950000	112000000	3	345	0.00869565	RP11-181E10.3,AC108463.1,AC108463.2,MIR4435-1HG	lincRNA,lincRNA,pseudogene,lincRNA	0.00869565	0.65	-	-	-	-	-	-	-	-	-	-
2	112250000	112300000	3	116	0.0258621	AC017002.2,MIR4435-1HG,AC017002.1	lincRNA,lincRNA,lincRNA	0.0258621	0.266667	-	-	-	-	-	-	-	-	-	-
2	113250000	113300000	7	203	0.0344828	POLR1B,TTL	protein_coding,protein_coding	-	-	-	-	-	-	0.0344828	0.2222	0.2222	-	-	-
2	113450000	113500000	2	437	0.00457666	CKAP2L,NT5DC4	protein_coding,protein_coding	0.00457666	0.2	-	-	-	-	-	-	-	-	-	-
2	115100000	115150000	1	255	0.00392157	-	-	0.00392157	0.2	-	-	-	-	-	-	-	-	-	-
2	116400000	116450000	9	310	0.0290323	DPP10	protein_coding	-	-	-	-	-	-	-	-	-	0.0290323	0.3778	0.3667
2	116450000	116500000	5	297	0.016835	DPP10	protein_coding	-	-	-	-	-	-	-	-	-	0.016835	0.3667	0.3667
2	116800000	116850000	1	289	0.00346021	-	-	-	-	-	-	-	-	-	-	-	0.00346021	0.4333	-
2	117100000	117150000	2	301	0.00664452	-	-	-	-	-	-	-	-	-	-	-	0.00664452	0.3	-
2	117150000	117200000	4	389	0.0102828	-	-	-	-	-	-	-	-	-	-	-	0.0102828	0.3	-
2	117700000	117750000	1	408	0.00245098	-	-	0.00245098	0.2	-	-	-	-	-	-	-	-	-	-
2	117750000	117800000	3	358	0.00837989	AC012365.3,MTND1P28,MTND2P21	pseudogene,pseudogene,pseudogene	0.00837989	0.2	-	-	-	-	-	-	-	-	-	-
2	118000000	118050000	8	340	0.0235294	-	-	0.0235294	0.25	0.25	-	-	-	-	-	-	-	-	-
2	118050000	118100000	2	284	0.00704225	-	-	0.00704225	0.25	-	-	-	-	-	-	-	-	-	-
2	118950000	119000000	1	319	0.0031348	-	-	-	-	-	-	-	-	0.0031348	1	-	-	-	-
2	119100000	119150000	2	319	0.00626959	-	-	-	-	-	0.00626959	0.3056	-	-	-	-	-	-	-
2	119150000	119200000	2	309	0.00647249	-	-	-	-	-	0.00647249	0.3056	-	-	-	-	-	-	-
2	119900000	119950000	2	420	0.0047619	RN7SL468P,C1QL2	misc_RNA,protein_coding	0.0047619	0.5	-	-	-	-	-	-	-	-	-	-
2	120500000	120550000	1	251	0.00398406	PTPN4	protein_coding	-	-	-	-	-	-	0.00398406	1	-	-	-	-
2	121550000	121600000	2	420	0.0047619	GLI2	protein_coding	-	-	-	-	-	-	0.0047619	0.2222	-	-	-	-
2	121650000	121700000	10	406	0.0246305	GLI2	protein_coding	-	-	-	-	-	-	0.0246305	0.2222	0.2222	-	-	-
2	121950000	122000000	2	367	0.00544959	TFCP2L1	protein_coding	-	-	-	-	-	-	-	-	-	0.00544959	0.2	-
2	123800000	123850000	16	373	0.0428954	AC062020.2,AC062020.1	lincRNA,lincRNA	0.00536193	0.2	-	0.0375335	0.2778	0.2778	-	-	-	-	-	-
2	124850000	124900000	1	333	0.003003	CNTNAP5	protein_coding	-	-	-	-	-	-	-	-	-	0.003003	0.4667	-
2	125200000	125250000	3	257	0.0116732	CNTNAP5	protein_coding	-	-	-	-	-	-	-	-	-	0.0116732	0.2667	-
2	127600000	127650000	2	429	0.004662	-	-	-	-	-	-	-	-	0.002331	0.2222	-	0.002331	0.5333	-
2	127650000	127700000	2	474	0.00421941	AC114783.1	protein_coding	0.00421941	0.2	-	-	-	-	0.00421941	0.2222	-	0.00421941	0.5333	-
2	127700000	127750000	11	468	0.0235043	-	-	0.0235043	0.240909	0.2	0.0042735	0.2222	-	0.0235043	0.2222	0.2222	0.0235043	0.512118	0.5
2	129200000	129250000	1	407	0.002457	RNA5SP103	rRNA	-	-	-	-	-	-	-	-	-	0.002457	0.3667	-
2	130250000	130300000	15	304	0.0493421	AC019050.1	pseudogene	0.0493421	0.2	0.2	-	-	-	-	-	-	-	-	-
2	130450000	130500000	9	462	0.0194805	-	-	0.0194805	0.355556	0.35	-	-	-	-	-	-	-	-	-
2	132300000	132350000	4	260	0.0153846	POTEKP	pseudogene	0.0153846	0.6	-	-	-	-	-	-	-	-	-	-
2	132450000	132500000	2	88	0.0227273	AC093724.2,C2orf27A	pseudogene,protein_coding	0.0227273	0.4	-	-	-	-	-	-	-	-	-	-
2	133200000	133250000	5	289	0.017301	GPR39,YBX1P7	protein_coding,pseudogene	0.017301	0.21	-	-	-	-	-	-	-	-	-	-
2	136550000	136600000	1	295	0.00338983	Y_RNA,LCT,MCM6,AC011893.3	misc_RNA,protein_coding,protein_coding,antisense	-	-	-	-	-	-	0.00338983	0.2222	-	-	-	-
2	137150000	137200000	2	379	0.00527704	-	-	0.00263852	0.35	-	-	-	-	0.00263852	0.2222	-	0.00263852	0.3667	-
2	137950000	138000000	9	420	0.0214286	THSD7B	protein_coding	-	-	-	-	-	-	-	-	-	0.0214286	0.2333	0.2333
2	138100000	138150000	7	349	0.0200573	THSD7B	protein_coding	-	-	-	-	-	-	-	-	-	0.0200573	0.271414	0.2333
2	138150000	138200000	12	312	0.0384615	THSD7B	protein_coding	-	-	-	-	-	-	-	-	-	0.0384615	0.255575	0.2667
2	138200000	138250000	5	236	0.0211864	THSD7B	protein_coding	-	-	-	-	-	-	-	-	-	0.0211864	0.22666	-
2	139300000	139350000	8	280	0.0285714	AC092620.2,SPOPL	3prime_overlapping_ncrna,protein_coding	-	-	-	0.0285714	0.25	0.25	-	-	-	0.00357143	0.2	-
2	139350000	139400000	7	348	0.0201149	AC092620.3,RP11-231E19.1	lincRNA,lincRNA	-	-	-	0.0201149	0.25	0.25	-	-	-	-	-	-
2	139500000	139550000	2	302	0.00662252	NXPH2	protein_coding	-	-	-	-	-	-	0.00662252	0.3889	-	-	-	-
2	140900000	140950000	12	439	0.0273349	-	-	0.0273349	0.458333	0.45	-	-	-	-	-	-	-	-	-
2	141450000	141500000	5	357	0.0140056	LRP1B	protein_coding	-	-	-	0.0140056	0.3056	0.3056	0.0140056	0.3333	0.3333	-	-	-
2	141500000	141550000	2	356	0.00561798	LRP1B	protein_coding	-	-	-	0.00561798	0.3056	-	0.00561798	0.2778	-	-	-	-
2	141950000	142000000	1	387	0.00258398	LRP1B,AC068287.1	protein_coding,pseudogene	0.00258398	0.3	-	-	-	-	-	-	-	-	-	-
2	142150000	142200000	3	406	0.00738916	LRP1B	protein_coding	0.00738916	0.2	-	-	-	-	-	-	-	-	-	-
2	142200000	142250000	10	424	0.0235849	LRP1B	protein_coding	0.0235849	0.35	0.35	-	-	-	-	-	-	-	-	-
2	142250000	142300000	1	403	0.00248139	LRP1B	protein_coding	0.00248139	0.35	-	-	-	-	-	-	-	-	-	-
2	143200000	143250000	4	399	0.0100251	-	-	-	-	-	0.0100251	0.5	-	-	-	-	-	-	-
2	143250000	143300000	1	297	0.003367	-	-	-	-	-	0.003367	0.5	-	-	-	-	-	-	-
2	144100000	144150000	1	238	0.00420168	ARHGAP15,RP11-570L15.2,AC096558.1	protein_coding,antisense,antisense	-	-	-	-	-	-	-	-	-	0.00420168	0.3667	-
2	144150000	144200000	29	246	0.117886	ARHGAP15,RP11-570L15.2,AC096558.1	protein_coding,antisense,antisense	-	-	-	-	-	-	-	-	-	0.117886	0.282776	0.3333
2	144200000	144250000	1	234	0.0042735	AC096558.1,ARHGAP15,RP11-570L15.2	antisense,protein_coding,antisense	-	-	-	-	-	-	-	-	-	0.0042735	0.3	-
2	145250000	145300000	1	172	0.00581395	ZEB2,ZEB2-AS1	protein_coding,antisense	-	-	-	-	-	-	0.00581395	1	-	-	-	-
2	145350000	145400000	1	245	0.00408163	-	-	-	-	-	0.00408163	0.2222	-	-	-	-	-	-	-
2	146200000	146250000	2	296	0.00675676	-	-	0.00675676	0.2	-	-	-	-	-	-	-	-	-	-
2	146250000	146300000	4	290	0.0137931	-	-	0.0137931	0.2	-	-	-	-	-	-	-	-	-	-
2	146650000	146700000	2	294	0.00680272	AC062031.1	lincRNA	0.00680272	0.3	-	-	-	-	-	-	-	-	-	-
2	146850000	146900000	17	200	0.085	-	-	-	-	-	-	-	-	-	-	-	0.085	0.4	0.4
2	146900000	146950000	10	237	0.0421941	RNU7-2P	snRNA	-	-	-	-	-	-	-	-	-	0.0421941	0.41	0.4
2	146950000	147000000	14	245	0.0571429	RPL17P12	pseudogene	0.044898	0.404545	0.4	-	-	-	-	-	-	0.0122449	0.455567	-
2	147000000	147050000	13	261	0.0498084	-	-	0.0498084	0.392308	0.4	-	-	-	-	-	-	-	-	-
2	147100000	147150000	2	181	0.0110497	-	-	0.0110497	0.3	-	-	-	-	-	-	-	-	-	-
2	147150000	147200000	5	164	0.0304878	-	-	0.0304878	0.3	0.3	-	-	-	-	-	-	-	-	-
2	148150000	148200000	1	286	0.0034965	RNU6-692P	snRNA	0.0034965	0.3	-	-	-	-	-	-	-	0.0034965	0.93333	-
2	148200000	148250000	1	296	0.00337838	AC013406.1,Y_RNA	miRNA,misc_RNA	0.00337838	0.35	-	-	-	-	-	-	-	0.00337838	0.93333	-
2	148250000	148300000	1	292	0.00342466	RNU6-715P	snRNA	-	-	-	-	-	-	0.00342466	1	-	-	-	-
2	149550000	149600000	6	320	0.01875	RNU2-9P	snRNA	0.01875	0.2	0.2	-	-	-	-	-	-	-	-	-
2	151600000	151650000	13	343	0.0379009	-	-	0.0379009	0.357692	0.35	-	-	-	-	-	-	-	-	-
2	151800000	151850000	3	383	0.0078329	AC023469.2	antisense	0.0078329	0.3	-	0.0078329	0.25	-	-	-	-	-	-	-
2	151850000	151900000	4	377	0.0106101	AC023469.1,AC023469.2	protein_coding,antisense	0.00530504	0.225	-	0.00530504	0.4444	-	0.00265252	0.2222	-	-	-	-
2	151900000	151950000	22	394	0.0558376	AC023469.1	protein_coding	-	-	-	0.0558376	0.285373	0.2778	-	-	-	-	-	-
2	152400000	152450000	1	179	0.00558659	NEB	protein_coding	0.00558659	0.25	-	-	-	-	0.00558659	0.3333	-	-	-	-
2	153150000	153200000	1	323	0.00309598	FMNL2	protein_coding	-	-	-	-	-	-	0.00309598	0.2778	-	-	-	-
2	153850000	153900000	1	280	0.00357143	-	-	0.00357143	0.35	-	-	-	-	-	-	-	-	-	-
2	153900000	153950000	7	329	0.0212766	-	-	0.0212766	0.371429	-	-	-	-	-	-	-	-	-	-
2	156500000	156550000	2	215	0.00930233	-	-	0.00930233	0.3	-	-	-	-	-	-	-	-	-	-
2	157550000	157600000	9	270	0.0333333	-	-	-	-	-	-	-	-	0.00740741	0.2778	-	0.0333333	0.4667	0.4667
2	158250000	158300000	1	221	0.00452489	CYTIP,AC019201.1	protein_coding,miRNA	-	-	-	-	-	-	-	-	-	0.00452489	0.2	-
2	158600000	158650000	1	317	0.00315457	ACVR1	protein_coding	-	-	-	-	-	-	0.00315457	0.2778	-	-	-	-
2	158750000	158800000	1	331	0.00302115	UPP2,RP11-1152H14.1,RNU6-436P	protein_coding,lincRNA,snRNA	-	-	-	-	-	-	-	-	-	0.00302115	0.2333	-
2	161550000	161600000	11	302	0.0364238	-	-	-	-	-	0.0364238	0.300509	0.25	-	-	-	-	-	-
2	163500000	163550000	1	388	0.00257732	KCNH7	protein_coding	0.00257732	0.2	-	-	-	-	-	-	-	-	-	-
2	163650000	163700000	1	299	0.00334448	AC007740.1,KCNH7	antisense,protein_coding	-	-	-	-	-	-	0.00334448	0.2222	-	-	-	-
2	164050000	164100000	4	249	0.0160643	-	-	-	-	-	-	-	-	-	-	-	0.0160643	0.2333	-
2	164300000	164350000	1	322	0.00310559	-	-	0.00310559	0.8	-	-	-	-	-	-	-	0.00310559	0.2667	-
2	164500000	164550000	7	266	0.0263158	FIGN	protein_coding	-	-	-	-	-	-	-	-	-	0.0263158	0.395243	0.4
2	164550000	164600000	15	288	0.0520833	FIGN	protein_coding	-	-	-	-	-	-	-	-	-	0.0520833	0.40666	0.4
2	166250000	166300000	1	362	0.00276243	-	-	0.00276243	0.2	-	-	-	-	-	-	-	-	-	-
2	166850000	166900000	1	229	0.00436681	SCN1A,AC010127.3	protein_coding,antisense	-	-	-	0.00436681	0.2778	-	-	-	-	-	-	-
2	166900000	166950000	1	362	0.00276243	SCN1A,AC010127.3	protein_coding,antisense	-	-	-	0.00276243	0.2778	-	-	-	-	-	-	-
2	167450000	167500000	1	436	0.00229358	-	-	0.00229358	0.4	-	-	-	-	-	-	-	-	-	-
2	168200000	168250000	1	334	0.00299401	AC074363.1	lincRNA	-	-	-	-	-	-	0.00299401	0.2222	-	-	-	-
2	168250000	168300000	17	322	0.052795	AC074363.1	lincRNA	-	-	-	-	-	-	0.052795	0.2222	0.2222	-	-	-
2	169100000	169150000	1	276	0.00362319	STK39	protein_coding	-	-	-	-	-	-	-	-	-	0.00362319	0.2	-
2	169500000	169550000	3	402	0.00746269	CERS6	protein_coding	-	-	-	0.00746269	0.5	-	-	-	-	-	-	-
2	169550000	169600000	11	351	0.031339	CERS6	protein_coding	-	-	-	0.031339	0.4722	0.4722	-	-	-	0.002849	0.4	-
2	170150000	170200000	2	261	0.00766284	LRP2	protein_coding	-	-	-	-	-	-	-	-	-	0.00766284	0.3333	-
2	170200000	170250000	1	343	0.00291545	LRP2	protein_coding	-	-	-	0.00291545	0.2222	-	-	-	-	0.00291545	0.5667	-
2	171100000	171150000	12	377	0.0318302	MYO3B	protein_coding	0.0106101	0.2625	-	-	-	-	-	-	-	0.0265252	0.25332	0.2333
2	171150000	171200000	1	388	0.00257732	AC012594.1,MYO3B	antisense,protein_coding	0.00257732	0.2	-	0.00257732	0.4444	-	-	-	-	-	-	-
2	171200000	171250000	1	418	0.00239234	AC012594.1,MYO3B	antisense,protein_coding	-	-	-	0.00239234	0.4444	-	-	-	-	0.00239234	0.5	-
2	171250000	171300000	8	408	0.0196078	MYO3B	protein_coding	0.0196078	0.35625	0.35	-	-	-	-	-	-	-	-	-
2	172600000	172650000	1	220	0.00454545	AC068039.4,DYNC1I2,SLC25A12	antisense,protein_coding,protein_coding	0.00454545	0.3	-	-	-	-	-	-	-	0.00454545	0.3	-
2	172650000	172700000	2	236	0.00847458	SLC25A12	protein_coding	0.00847458	0.3	-	-	-	-	-	-	-	0.00847458	0.3	-
2	172850000	172900000	1	261	0.00383142	SLC25A12,METAP1D	protein_coding,protein_coding	-	-	-	-	-	-	-	-	-	0.00383142	0.3	-
2	173300000	173350000	1	409	0.00244499	ITGA6,AC093818.1,AC078883.3	protein_coding,antisense,antisense	0.00244499	0.35	-	-	-	-	-	-	-	0.00244499	0.3667	-
2	173450000	173500000	1	355	0.0028169	PDK1	protein_coding	0.0028169	0.25	-	-	-	-	-	-	-	-	-	-
2	173600000	173650000	6	321	0.0186916	RAPGEF4,RAPGEF4-AS1	protein_coding,antisense	0.0186916	0.366667	-	-	-	-	-	-	-	0.0186916	0.3	0.3
2	173850000	173900000	1	343	0.00291545	RAPGEF4	protein_coding	-	-	-	-	-	-	-	-	-	0.00291545	0.4	-
2	174000000	174050000	2	288	0.00694444	MLTK,MLK7-AS1	protein_coding,antisense	0.00694444	0.2	-	-	-	-	-	-	-	-	-	-
2	174050000	174100000	1	318	0.00314465	MLK7-AS1,MLTK	antisense,protein_coding	-	-	-	0.00314465	0.2222	-	-	-	-	-	-	-
2	174300000	174350000	2	392	0.00510204	AC073465.2	pseudogene	0.00510204	0.35	-	-	-	-	-	-	-	0.00510204	0.2333	-
2	174750000	174800000	1	313	0.00319489	AC106900.6,SP3	lincRNA,protein_coding	-	-	-	0.00319489	0.2222	-	-	-	-	-	-	-
2	174850000	174900000	19	369	0.0514905	RP11-394I13.1,RP11-394I13.3	lincRNA,lincRNA	0.00271003	0.3	-	-	-	-	-	-	-	0.0514905	0.2912	0.3333
2	175350000	175400000	68	309	0.220065	AC010894.4,AC010894.3,GPR155	pseudogene,lincRNA,protein_coding	-	-	-	-	-	-	-	-	-	0.220065	0.2	0.2
2	175400000	175450000	41	249	0.164659	RNU6-5P,AC018890.6,AC010894.5,WIPF1	snRNA,antisense,antisense,protein_coding	0.00401606	0.85	-	0.0120482	0.4722	-	0.00401606	0.2222	-	0.164659	0.221949	0.2
2	175450000	175500000	2	229	0.00873362	AC018890.6,WIPF1,AC010894.5	antisense,protein_coding,antisense	-	-	-	0.00873362	0.4722	-	-	-	-	0.00873362	0.4333	-
2	175900000	175950000	1	282	0.0035461	ATF2	protein_coding	-	-	-	-	-	-	0.0035461	0.2222	-	0.0035461	0.3	-
2	177350000	177400000	1	392	0.00255102	AC017048.1,AC017048.2	lincRNA,lincRNA	-	-	-	-	-	-	-	-	-	0.00255102	0.2	-
2	177450000	177500000	4	352	0.0113636	LINC01116,RP11-324L17.1	lincRNA,lincRNA	-	-	-	-	-	-	-	-	-	0.0113636	0.4333	-
2	177500000	177550000	3	375	0.008	LINC01116,RNU6ATAC14P,LINC01117	lincRNA,snRNA,lincRNA	0.008	0.25	-	-	-	-	-	-	-	0.00533333	0.38335	-
2	177550000	177600000	1	402	0.00248756	AC092162.1	lincRNA	0.00248756	0.25	-	-	-	-	-	-	-	-	-	-
2	177650000	177700000	10	302	0.0331126	AC092162.2,FUCA1P1,AC092162.1	pseudogene,pseudogene,lincRNA	0.0331126	0.285	0.3	-	-	-	-	-	-	-	-	-
2	177750000	177800000	1	381	0.00262467	RNU6-187P	snRNA	0.00262467	0.4	-	-	-	-	-	-	-	-	-	-
2	177850000	177900000	5	403	0.0124069	AC079305.11	lincRNA	-	-	-	-	-	-	0.0124069	0.2778	0.2778	0.0124069	0.69998	-
2	178150000	178200000	1	358	0.0027933	NFE2L2,RP11-337N6.2,RP11-337N6.1,AC074286.1	protein_coding,antisense,antisense,sense_overlapping	-	-	-	-	-	-	-	-	-	0.0027933	0.2	-
2	178550000	178600000	1	354	0.00282486	AC012499.1,PDE11A	antisense,protein_coding	-	-	-	0.00282486	0.25	-	-	-	-	0.00282486	0.3	-
2	179600000	179650000	1	303	0.00330033	TTN,RP11-88L24.4,TTN-AS1	protein_coding,antisense,antisense	0.00330033	0.2	-	-	-	-	-	-	-	-	-	-
2	179900000	179950000	1	373	0.00268097	CCDC141	protein_coding	0.00268097	0.5	-	-	-	-	-	-	-	-	-	-
2	181200000	181250000	1	323	0.00309598	-	-	-	-	-	0.00309598	0.25	-	-	-	-	-	-	-
2	182550000	182600000	5	422	0.0118483	AC013733.4,AC013733.5,AC013733.3	lincRNA,pseudogene,antisense	-	-	-	-	-	-	0.0118483	0.2222	0.2222	-	-	-
2	183150000	183200000	6	322	0.0186335	PDE1A,RN7SL267P	protein_coding,misc_RNA	0.0186335	0.208333	0.2	-	-	-	-	-	-	-	-	-
2	183700000	183750000	1	284	0.00352113	RNU6-1122P,FRZB	snRNA,protein_coding	0.00352113	0.2	-	-	-	-	-	-	-	-	-	-
2	183750000	183800000	12	291	0.0412371	NCKAP1	protein_coding	0.0171821	0.42	-	-	-	-	-	-	-	0.0378007	0.354545	0.3
2	183800000	183850000	8	238	0.0336135	NCKAP1	protein_coding	-	-	-	-	-	-	-	-	-	0.0336135	0.3	0.3
2	183900000	183950000	1	293	0.00341297	AC064871.3,KRT8P10,NCKAP1,SNORA77,DUSP19	antisense,pseudogene,protein_coding,snoRNA,protein_coding	-	-	-	-	-	-	-	-	-	0.00341297	0.3	-
2	184200000	184250000	3	260	0.0115385	-	-	0.0115385	0.2	-	-	-	-	-	-	-	-	-	-
2	184250000	184300000	1	370	0.0027027	-	-	0.0027027	0.2	-	-	-	-	-	-	-	-	-	-
2	184750000	184800000	3	270	0.0111111	AC093639.1	lincRNA	0.0111111	0.25	-	-	-	-	0.0111111	0.2222	-	0.0111111	0.3333	-
2	184800000	184850000	8	244	0.0327869	snoU13,AC093639.1	snoRNA,lincRNA	0.0327869	0.25	0.25	-	-	-	-	-	-	-	-	-
2	184850000	184900000	8	305	0.0262295	-	-	0.0262295	0.24375	0.25	-	-	-	-	-	-	0.00327869	0.2	-
2	185250000	185300000	1	345	0.00289855	-	-	-	-	-	-	-	-	-	-	-	0.00289855	0.2	-
2	185450000	185500000	6	232	0.0258621	ZNF804A	protein_coding	-	-	-	-	-	-	0.0258621	0.2778	0.2778	0.0258621	0.8667	0.8667
2	185600000	185650000	1	285	0.00350877	ZNF804A	protein_coding	-	-	-	-	-	-	0.00350877	0.2778	-	0.00350877	0.8667	-
2	185650000	185700000	1	288	0.00347222	ZNF804A	protein_coding	-	-	-	-	-	-	0.00347222	0.2778	-	0.00347222	0.8667	-
2	186250000	186300000	2	282	0.0070922	-	-	-	-	-	-	-	-	-	-	-	0.0070922	0.23335	-
2	186400000	186450000	1	215	0.00465116	AC080125.1	pseudogene	-	-	-	-	-	-	-	-	-	0.00465116	0.2333	-
2	186450000	186500000	9	234	0.0384615	-	-	-	-	-	-	-	-	-	-	-	0.0384615	0.2037	0.2
2	186500000	186550000	5	211	0.0236967	U8	snoRNA	-	-	-	-	-	-	-	-	-	0.0236967	0.2	0.2
2	186550000	186600000	4	224	0.0178571	AC007966.1	antisense	-	-	-	-	-	-	-	-	-	0.0178571	0.2	-
2	186600000	186650000	7	198	0.0353535	AC008174.3,FSIP2,AC007966.1	antisense,protein_coding,antisense	0.00505051	0.2	-	-	-	-	-	-	-	0.0353535	0.2	0.2
2	186650000	186700000	4	252	0.015873	AC008174.3,FSIP2	antisense,protein_coding	-	-	-	-	-	-	-	-	-	0.015873	0.2	-
2	187500000	187550000	2	260	0.00769231	AC017101.10,ITGAV	antisense,protein_coding	-	-	-	-	-	-	-	-	-	0.00769231	0.3667	-
2	187550000	187600000	10	240	0.0416667	AC017101.10,FAM171B	antisense,protein_coding	-	-	-	-	-	-	-	-	-	0.0416667	0.3667	0.3667
2	187600000	187650000	12	254	0.0472441	FAM171B	protein_coding	-	-	-	-	-	-	-	-	-	0.0472441	0.4	0.4
2	188600000	188650000	1	292	0.00342466	AC068718.1,LINC01090	miRNA,lincRNA	-	-	-	-	-	-	-	-	-	0.00342466	0.2	-
2	188850000	188900000	4	326	0.0122699	LINC01090	lincRNA	-	-	-	-	-	-	-	-	-	0.0122699	0.2667	-
2	190100000	190150000	14	261	0.0536399	-	-	0.0536399	0.514286	0.5	-	-	-	-	-	-	0.0536399	0.364314	0.3667
2	190350000	190400000	1	288	0.00347222	AC013439.4	pseudogene	-	-	-	-	-	-	-	-	-	0.00347222	0.8	-
2	190450000	190500000	1	295	0.00338983	-	-	-	-	-	-	-	-	0.00338983	0.2778	-	-	-	-
2	191650000	191700000	2	314	0.00636943	-	-	-	-	-	-	-	-	0.00636943	0.2222	-	-	-	-
2	192850000	192900000	1	256	0.00390625	AC098617.1,TMEFF2	antisense,protein_coding	-	-	-	-	-	-	0.00390625	0.2222	-	-	-	-
2	192950000	193000000	2	324	0.00617284	TMEFF2	protein_coding	-	-	-	-	-	-	-	-	-	0.00617284	0.2667	-
2	193050000	193100000	1	241	0.00414938	TMEFF2	protein_coding	-	-	-	-	-	-	0.00414938	0.2222	-	0.00414938	0.3	-
2	193250000	193300000	32	281	0.113879	-	-	0.113879	0.25	0.25	-	-	-	-	-	-	-	-	-
2	195000000	195050000	1	287	0.00348432	-	-	0.00348432	0.2	-	-	-	-	-	-	-	-	-	-
2	195150000	195200000	1	209	0.00478469	-	-	-	-	-	0.00478469	0.25	-	-	-	-	-	-	-
2	195200000	195250000	4	198	0.020202	AC018799.1	lincRNA	-	-	-	0.020202	0.25	-	-	-	-	-	-	-
2	195300000	195350000	7	256	0.0273438	AC106883.1	pseudogene	0.0273438	0.207143	0.2	-	-	-	-	-	-	-	-	-
2	195350000	195400000	2	272	0.00735294	-	-	0.00735294	0.2	-	-	-	-	-	-	-	-	-	-
2	195800000	195850000	1	247	0.00404858	-	-	-	-	-	0.00404858	0.2222	-	-	-	-	-	-	-
2	195850000	195900000	2	321	0.00623053	AC010983.1	lincRNA	-	-	-	-	-	-	-	-	-	0.00623053	0.5333	-
2	196150000	196200000	1	310	0.00322581	-	-	0.00322581	0.2	-	-	-	-	-	-	-	-	-	-
2	196200000	196250000	8	274	0.0291971	-	-	0.0291971	0.3	0.3	-	-	-	-	-	-	-	-	-
2	196250000	196300000	5	350	0.0142857	-	-	0.0142857	0.3	0.3	-	-	-	-	-	-	-	-	-
2	196300000	196350000	3	367	0.00817439	RP11-762E8.1,AC064834.1	lincRNA,lincRNA	0.00817439	0.283333	-	-	-	-	-	-	-	-	-	-
2	196500000	196550000	1	259	0.003861	RNU6-915P,SLC39A10	snRNA,protein_coding	-	-	-	-	-	-	-	-	-	0.003861	0.2333	-
2	197100000	197150000	5	391	0.0127877	AC020571.3,HECW2	antisense,protein_coding	-	-	-	0.00767263	0.5	-	-	-	-	0.0127877	0.61998	-
2	197150000	197200000	10	427	0.0234192	RN7SL820P,HECW2	misc_RNA,protein_coding	-	-	-	0.00936768	0.3333	-	-	-	-	0.0140515	0.288883	0.3
2	197250000	197300000	5	292	0.0171233	HECW2	protein_coding	-	-	-	0.0171233	0.36666	-	-	-	-	0.010274	0.2333	-
2	197900000	197950000	6	234	0.025641	ANKRD44	protein_coding	-	-	-	0.025641	0.2778	0.2778	-	-	-	-	-	-
2	197950000	198000000	9	272	0.0330882	ANKRD44	protein_coding	-	-	-	0.0330882	0.2778	0.2778	-	-	-	-	-	-
2	198000000	198050000	7	321	0.0218068	ANKRD44	protein_coding	0.0186916	0.2	0.2	0.00311526	0.2778	-	-	-	-	-	-	-
2	198050000	198100000	11	318	0.0345912	AC013264.2,ANKRD44	antisense,protein_coding	0.0345912	0.2	0.2	-	-	-	-	-	-	-	-	-
2	199750000	199800000	2	242	0.00826446	AC018717.1	lincRNA	0.00826446	0.4	-	-	-	-	-	-	-	0.00826446	0.4333	-
2	201450000	201500000	1	280	0.00357143	AOX1	protein_coding	-	-	-	0.00357143	0.2778	-	-	-	-	-	-	-
2	203650000	203700000	3	182	0.0164835	ICA1L	protein_coding	-	-	-	0.0164835	0.3611	-	-	-	-	-	-	-
2	203700000	203750000	5	197	0.0253807	ICA1L,KRT8P15,WDR12	protein_coding,pseudogene,protein_coding	-	-	-	0.0253807	0.33888	-	-	-	-	-	-	-
2	203750000	203800000	3	200	0.015	AC010900.2,WDR12,CARF	pseudogene,protein_coding,protein_coding	-	-	-	0.015	0.3426	-	0.005	0.3889	-	-	-	-
2	203800000	203850000	5	164	0.0304878	CARF,WDR12	protein_coding,protein_coding	-	-	-	0.0304878	0.35	-	-	-	-	-	-	-
2	203850000	203900000	9	173	0.0520231	CARF,WDR12,NBEAL1,RP11-544H14.1	protein_coding,protein_coding,protein_coding,pseudogene	-	-	-	0.0520231	0.367278	0.3611	-	-	-	-	-	-
2	203900000	203950000	5	164	0.0304878	AC023271.1,NBEAL1,RPL7P14,SNORA1,AC023271.2	pseudogene,protein_coding,pseudogene,snoRNA,pseudogene	-	-	-	0.0304878	0.3889	0.3889	-	-	-	-	-	-
2	203950000	204000000	13	165	0.0787879	NBEAL1	protein_coding	-	-	-	0.0787879	0.365392	0.3889	-	-	-	-	-	-
2	204000000	204050000	19	147	0.129252	NBEAL1	protein_coding	-	-	-	0.129252	0.324579	0.3889	-	-	-	-	-	-
2	204050000	204100000	15	167	0.0898204	AC011737.2,NBEAL1	pseudogene,protein_coding	-	-	-	0.0898204	0.292613	0.2778	-	-	-	-	-	-
2	204100000	204150000	25	212	0.117925	CYP20A1,RN7SL670P	protein_coding,misc_RNA	-	-	-	0.117925	0.2778	0.2778	-	-	-	-	-	-
2	204150000	204200000	12	183	0.0655738	MRPL50P2,ABI2,RP11-363J17.1,CYP20A1	pseudogene,protein_coding,antisense,protein_coding	0.00546448	0.2	-	0.0655738	0.2778	0.2778	-	-	-	-	-	-
2	204200000	204250000	5	184	0.0271739	ABI2	protein_coding	-	-	-	0.0271739	0.2778	0.2778	-	-	-	-	-	-
2	206250000	206300000	6	355	0.0169014	PARD3B	protein_coding	0.0169014	0.3	0.3	-	-	-	-	-	-	-	-	-
2	206400000	206450000	3	350	0.00857143	PARD3B	protein_coding	-	-	-	-	-	-	0.00857143	0.2778	-	-	-	-
2	206750000	206800000	6	373	0.0160858	RN7SKP178	misc_RNA	0.0160858	0.25	0.25	-	-	-	-	-	-	-	-	-
2	208350000	208400000	2	242	0.00826446	AC007879.5,CREB1	antisense,protein_coding	-	-	-	0.00826446	0.2222	-	-	-	-	-	-	-
2	208400000	208450000	6	232	0.0258621	CREB1,METTL21A	protein_coding,protein_coding	-	-	-	0.0258621	0.2222	0.2222	-	-	-	-	-	-
2	208450000	208500000	1	233	0.00429185	CREB1,METTL21A	protein_coding,protein_coding	-	-	-	0.00429185	0.2222	-	-	-	-	-	-	-
2	209100000	209150000	5	295	0.0169491	AC016697.2,IDH1,IDH1-AS1,PIKFYVE	pseudogene,protein_coding,antisense,protein_coding	-	-	-	-	-	-	0.0169491	0.3333	0.3333	-	-	-
2	209150000	209200000	44	283	0.155477	PIKFYVE	protein_coding	0.155477	0.205682	0.2	-	-	-	-	-	-	-	-	-
2	209200000	209250000	26	274	0.0948905	AC012362.3,PTH2R,PIKFYVE,AC012362.1	pseudogene,protein_coding,protein_coding,miRNA	0.0948905	0.205769	0.2	-	-	-	-	-	-	-	-	-
2	209250000	209300000	7	266	0.0263158	PTH2R	protein_coding	0.0263158	0.207143	0.2	-	-	-	-	-	-	-	-	-
2	210200000	210250000	1	308	0.00324675	-	-	-	-	-	-	-	-	0.00324675	0.2222	-	-	-	-
2	210250000	210300000	1	350	0.00285714	MAP2	protein_coding	-	-	-	-	-	-	0.00285714	0.2222	-	-	-	-
2	214200000	214250000	6	323	0.0185759	SPAG16	protein_coding	0.0185759	0.566667	0.55	-	-	-	-	-	-	-	-	-
2	214350000	214400000	1	283	0.00353357	SPAG16	protein_coding	0.00353357	0.55	-	-	-	-	-	-	-	-	-	-
2	214550000	214600000	3	375	0.008	SPAG16	protein_coding	0.008	0.55	-	-	-	-	-	-	-	-	-	-
2	214900000	214950000	1	275	0.00363636	SPAG16	protein_coding	-	-	-	0.00363636	0.25	-	-	-	-	-	-	-
2	216800000	216850000	7	331	0.021148	AC093382.1,MREG	lincRNA,protein_coding	-	-	-	0.021148	0.2778	0.2778	-	-	-	-	-	-
2	216850000	216900000	2	310	0.00645161	MREG,PECR	protein_coding,protein_coding	-	-	-	0.00645161	0.2778	-	-	-	-	-	-	-
2	217000000	217050000	1	368	0.00271739	XRCC5,POLHP1,AC012513.4	protein_coding,pseudogene,pseudogene	0.00271739	0.2	-	-	-	-	-	-	-	-	-	-
2	217400000	217450000	3	362	0.00828729	RPL37A	protein_coding	-	-	-	0.00828729	0.3611	-	-	-	-	0.00828729	0.555567	-
2	217600000	217650000	1	332	0.00301205	AC007563.5	antisense	-	-	-	-	-	-	0.00301205	0.2778	-	-	-	-
2	218500000	218550000	2	324	0.00617284	DIRC3	protein_coding	0.00617284	0.225	-	-	-	-	-	-	-	-	-	-
2	219900000	219950000	1	337	0.00296736	NHEJ1,CCDC108,SLC23A3,IHH,RP11-33O4.1,MIR3131	protein_coding,protein_coding,protein_coding,protein_coding,lincRNA,miRNA	0.00296736	0.2	-	-	-	-	-	-	-	-	-	-
2	220200000	220250000	5	337	0.0148368	AC053503.2,DNPEP	pseudogene,protein_coding	0.0148368	0.36	-	-	-	-	-	-	-	-	-	-
2	220250000	220300000	3	296	0.0101351	DES,SPEG,AC053503.4,AC053503.6,DNPEP	protein_coding,protein_coding,antisense,antisense,protein_coding	0.0101351	0.366667	-	-	-	-	-	-	-	-	-	-
2	220400000	220450000	1	356	0.00280899	CHPF,INHA,OBSL1,RP11-256I23.1,TMEM198,ASIC4,RP11-256I23.2,MIR3132	protein_coding,protein_coding,protein_coding,antisense,protein_coding,protein_coding,antisense,miRNA	-	-	-	-	-	-	0.00280899	0.6111	-	-	-	-
2	220950000	221000000	1	360	0.00277778	AC114765.1,AC114765.2	lincRNA,lincRNA	0.00277778	0.65	-	-	-	-	-	-	-	-	-	-
2	221700000	221750000	2	325	0.00615385	-	-	-	-	-	-	-	-	0.00615385	0.2778	-	-	-	-
2	221750000	221800000	1	391	0.00255754	-	-	0.00255754	0.35	-	-	-	-	-	-	-	-	-	-
2	221800000	221850000	1	307	0.00325733	-	-	-	-	-	-	-	-	-	-	-	0.00325733	0.3667	-
2	222050000	222100000	5	382	0.013089	-	-	-	-	-	-	-	-	-	-	-	0.013089	0.21998	-
2	222100000	222150000	15	333	0.0450451	-	-	-	-	-	-	-	-	-	-	-	0.0450451	0.20666	0.2
2	222150000	222200000	2	352	0.00568182	-	-	0.00568182	0.2	-	-	-	-	-	-	-	0.00568182	0.2333	-
2	222850000	222900000	4	303	0.0132013	-	-	-	-	-	0.0132013	0.3333	-	-	-	-	-	-	-
2	224000000	224050000	3	417	0.00719424	KCNE4	protein_coding	-	-	-	-	-	-	0.00719424	0.2222	-	0.00239808	0.2667	-
2	224100000	224150000	3	299	0.0100334	RN7SL807P	misc_RNA	0.0100334	0.2	-	-	-	-	0.0100334	0.2778	-	-	-	-
2	228650000	228700000	2	366	0.00546448	AC073065.3,CCL20	pseudogene,protein_coding	0.00273224	0.25	-	-	-	-	0.00273224	0.2222	-	0.00273224	0.2333	-
2	229850000	229900000	1	367	0.0027248	PID1,AC007677.2	protein_coding,pseudogene	-	-	-	-	-	-	-	-	-	-	-	-
2	230450000	230500000	2	477	0.00419287	DNER,RNU7-9P	protein_coding,snRNA	0.00419287	0.275	-	-	-	-	-	-	-	0.00419287	0.3	-
2	231700000	231750000	1	336	0.00297619	ITM2C,RP11-499P1.1	protein_coding,pseudogene	0.00297619	0.2	-	-	-	-	0.00297619	0.2778	-	0.00297619	0.93333	-
2	236700000	236750000	1	409	0.00244499	AGAP1	protein_coding	0.00244499	0.3	-	-	-	-	-	-	-	-	-	-
3	400000	450000	12	503	0.0238569	CHL1-AS1,CHL1	antisense,protein_coding	0.0238569	0.304167	0.3	-	-	-	-	-	-	-	-	-
3	450000	500000	14	627	0.0223285	CHL1	protein_coding	0.0223285	0.310714	0.3	0.00478469	0.305567	-	0.0015949	0.3889	-	0.0015949	0.7333	-
3	500000	550000	2	424	0.00471698	-	-	0.00235849	0.3	-	0.00471698	0.34725	-	-	-	-	-	-	-
3	1000000	1050000	1	392	0.00255102	AC087430.1	lincRNA	-	-	-	-	-	-	0.00255102	0.2222	-	0.00255102	0.4	-
3	1450000	1500000	3	483	0.00621118	-	-	0.00207039	0.3	-	-	-	-	-	-	-	0.00621118	0.333333	-
3	1600000	1650000	1	470	0.00212766	AC090043.1	pseudogene	-	-	-	-	-	-	-	-	-	0.00212766	0.2333	-
3	1650000	1700000	4	502	0.00796813	-	-	-	-	-	0.00796813	0.263875	-	-	-	-	-	-	-
3	2750000	2800000	4	506	0.00790514	CNTN4	protein_coding	-	-	-	-	-	-	-	-	-	0.00790514	0.2	-
3	3350000	3400000	1	484	0.00206612	AC026188.1	lincRNA	0.00206612	0.6	-	-	-	-	-	-	-	-	-	-
3	3800000	3850000	1	460	0.00217391	SUMF1,LRRN1	protein_coding,protein_coding	-	-	-	-	-	-	-	-	-	0.00217391	0.4667	-
3	3900000	3950000	8	383	0.0208877	SUMF1	protein_coding	-	-	-	-	-	-	-	-	-	0.0208877	0.44165	0.4333
3	3950000	4000000	1	514	0.00194553	SUMF1	protein_coding	0.00194553	0.35	-	-	-	-	-	-	-	-	-	-
3	4050000	4100000	7	420	0.0166667	SUMF1	protein_coding	-	-	-	-	-	-	-	-	-	0.0166667	0.357157	-
3	4100000	4150000	13	523	0.0248566	SUMF1	protein_coding	-	-	-	-	-	-	-	-	-	0.0248566	0.2641	0.2
3	4650000	4700000	4	419	0.00954654	ITPR1	protein_coding	-	-	-	-	-	-	-	-	-	0.00954654	0.25835	-
3	4750000	4800000	2	427	0.00468384	EGOT,ITPR1	lincRNA,protein_coding	-	-	-	0.00468384	0.2222	-	0.00234192	0.2222	-	-	-	-
3	4800000	4850000	9	373	0.0241287	ITPR1	protein_coding	-	-	-	0.00268097	0.2222	-	0.0160858	0.231467	0.2222	0.0080429	0.4333	-
3	4950000	5000000	3	384	0.0078125	BHLHE40-AS1	antisense	-	-	-	-	-	-	-	-	-	0.0078125	0.266633	-
3	5150000	5200000	4	311	0.0128617	AC026202.3,ARL8B	antisense,protein_coding	0.0128617	0.425	-	0.00321543	0.2222	-	0.00321543	0.2222	-	0.00321543	0.2667	-
3	5200000	5250000	6	269	0.0223048	AC026202.1,AC026202.3,EDEM1,ARL8B	protein_coding,antisense,protein_coding,protein_coding	-	-	-	0.0223048	0.2685	-	-	-	-	0.0223048	0.2667	0.2667
3	5250000	5300000	20	408	0.0490196	MIR4790,EDEM1,RN7SL553P,AC026202.5	miRNA,protein_coding,misc_RNA,lincRNA	-	-	-	0.00490196	0.3889	-	0.0367647	0.225907	0.2222	0.0490196	0.268345	0.3
3	5300000	5350000	1	449	0.00222717	-	-	0.00222717	0.25	-	-	-	-	-	-	-	-	-	-
3	5800000	5850000	3	534	0.00561798	-	-	-	-	-	-	-	-	-	-	-	0.00561798	0.2889	-
3	5900000	5950000	2	458	0.00436681	-	-	-	-	-	-	-	-	-	-	-	0.00436681	0.4333	-
3	5950000	6000000	1	441	0.00226757	-	-	-	-	-	-	-	-	-	-	-	0.00226757	0.3667	-
3	6700000	6750000	1	479	0.00208768	AC024162.2,GRM7-AS3,AC069277.2	pseudogene,lincRNA,lincRNA	0.00208768	0.3	-	-	-	-	-	-	-	-	-	-
3	6750000	6800000	2	503	0.00397614	AC069277.2,GRM7-AS3	lincRNA,lincRNA	0.00397614	0.275	-	-	-	-	-	-	-	-	-	-
3	7350000	7400000	1	614	0.00162866	GRM7	protein_coding	-	-	-	-	-	-	-	-	-	0.00162866	0.2667	-
3	7700000	7750000	1	422	0.00236967	GRM7	protein_coding	0.00236967	0.3	-	-	-	-	-	-	-	-	-	-
3	8100000	8150000	3	344	0.00872093	AC018832.1,LMCD1-AS1	lincRNA,antisense	-	-	-	-	-	-	0.00872093	0.2222	-	-	-	-
3	8150000	8200000	19	445	0.0426966	AC018832.1,LMCD1-AS1	lincRNA,antisense	-	-	-	-	-	-	0.0426966	0.2222	0.2222	-	-	-
3	11650000	11700000	2	474	0.00421941	RP11-169K17.4,RP11-169K17.3,VGLL4	antisense,antisense,protein_coding	0.00421941	0.45	-	-	-	-	-	-	-	-	-	-
3	14500000	14550000	1	356	0.00280899	GRIP2,SLC6A6	processed_transcript,protein_coding	0.00280899	0.2	-	-	-	-	-	-	-	-	-	-
3	16400000	16450000	2	369	0.00542005	RFTN1	protein_coding	-	-	-	0.00542005	0.4167	-	-	-	-	-	-	-
3	18250000	18300000	1	263	0.00380228	TBC1D5	protein_coding	0.00380228	0.55	-	-	-	-	-	-	-	-	-	-
3	18300000	18350000	1	269	0.00371747	TBC1D5	protein_coding	0.00371747	0.55	-	-	-	-	-	-	-	-	-	-
3	20950000	21000000	4	296	0.0135135	-	-	-	-	-	-	-	-	0.0135135	0.25	-	-	-	-
3	22600000	22650000	1	422	0.00236967	-	-	-	-	-	-	-	-	-	-	-	0.00236967	0.5	-
3	23800000	23850000	1	337	0.00296736	UBE2E1,AC020626.1,UBE2E1-AS1	protein_coding,miRNA,antisense	-	-	-	0.00296736	0.3611	-	-	-	-	0.00296736	0.2333	-
3	25300000	25350000	1	497	0.00201207	RARB	protein_coding	0.00201207	0.2	-	-	-	-	-	-	-	-	-	-
3	27050000	27100000	1	511	0.00195695	-	-	0.00195695	0.3	-	0.00195695	0.2778	-	-	-	-	0.00195695	0.2333	-
3	29350000	29400000	3	350	0.00857143	RBMS3	protein_coding	-	-	-	-	-	-	-	-	-	0.00857143	0.4667	-
3	31700000	31750000	3	348	0.00862069	OSBPL10,OSBPL10-AS1	protein_coding,antisense	0.00862069	0.5	-	0.00862069	0.4537	-	-	-	-	0.00862069	0.3333	-
3	32200000	32250000	1	436	0.00229358	GPD1L,snoU13,AC097639.8	protein_coding,snoRNA,pseudogene	0.00229358	0.35	-	-	-	-	-	-	-	-	-	-
3	33150000	33200000	1	341	0.00293255	CRTAP,RP11-627J17.1,SUSD5	protein_coding,antisense,protein_coding	0.00293255	0.35	-	-	-	-	-	-	-	-	-	-
3	34950000	35000000	2	257	0.0077821	-	-	0.0077821	0.225	-	-	-	-	-	-	-	-	-	-
3	36050000	36100000	9	291	0.0309278	-	-	-	-	-	0.0309278	0.2778	0.2778	-	-	-	-	-	-
3	36100000	36150000	6	346	0.017341	-	-	-	-	-	0.017341	0.2778	0.2778	-	-	-	-	-	-
3	39400000	39450000	4	377	0.0106101	SNORA6,EEF1A1P24,SLC25A38,RPSA	snoRNA,pseudogene,protein_coding,protein_coding	0.0106101	0.4	-	-	-	-	-	-	-	-	-	-
3	39500000	39550000	1	439	0.0022779	MOBP	protein_coding	0.0022779	0.2	-	-	-	-	-	-	-	-	-	-
3	39700000	39750000	1	314	0.00318471	-	-	0.00318471	0.2	-	-	-	-	-	-	-	-	-	-
3	40150000	40200000	1	246	0.00406504	MYRIP	protein_coding	-	-	-	-	-	-	-	-	-	0.00406504	0.2667	-
3	40200000	40250000	1	328	0.00304878	MYRIP	protein_coding	0.00304878	0.35	-	-	-	-	-	-	-	-	-	-
3	40450000	40500000	3	351	0.00854701	ENTPD3-AS1,RPL14,ENTPD3	antisense,protein_coding,protein_coding	-	-	-	-	-	-	-	-	-	0.00854701	0.2	-
3	42900000	42950000	7	281	0.024911	HNRNPA1P22,ZNF662,ACKR2,KRBOX1,KRBOX1,RP11-141M3.5,CYP8B1	pseudogene,protein_coding,protein_coding,protein_coding,protein_coding,processed_transcript,protein_coding	0.024911	0.3	0.3	-	-	-	-	-	-	-	-	-
3	42950000	43000000	11	271	0.0405904	ZNF662,KRBOX1,KRBOX1,KRBOX1-AS1	protein_coding,protein_coding,protein_coding,antisense	0.0405904	0.309091	0.3	-	-	-	-	-	-	-	-	-
3	43000000	43050000	5	309	0.0161812	KRBOX1,FAM198A	protein_coding,protein_coding	0.0161812	0.31	-	-	-	-	-	-	-	-	-	-
3	43050000	43100000	2	392	0.00510204	RP11-136C24.1,KRBOX1,FAM198A	pseudogene,protein_coding,protein_coding	0.00510204	0.325	-	-	-	-	-	-	-	-	-	-
3	43800000	43850000	2	266	0.0075188	RP4-672N11.1	lincRNA	0.0075188	0.2	-	-	-	-	-	-	-	-	-	-
3	43850000	43900000	1	371	0.00269542	-	-	-	-	-	-	-	-	-	-	-	0.00269542	0.2333	-
3	43900000	43950000	2	296	0.00675676	-	-	-	-	-	-	-	-	0.00675676	0.2222	-	0.00675676	0.2667	-
3	47450000	47500000	2	157	0.0127388	SCAP,PTPN23	protein_coding,protein_coding	-	-	-	-	-	-	0.00636943	0.2222	-	0.0127388	1	-
3	47500000	47550000	1	157	0.00636943	SCAP,ELP6,RP11-708J19.2,Y_RNA,snoU13	protein_coding,protein_coding,pseudogene,misc_RNA,snoRNA	-	-	-	-	-	-	-	-	-	0.00636943	1	-
3	47550000	47600000	1	188	0.00531915	AC099778.1,ELP6	miRNA,protein_coding	-	-	-	-	-	-	-	-	-	0.00531915	1	-
3	51150000	51200000	2	204	0.00980392	DOCK3	protein_coding	0.00980392	0.35	-	-	-	-	-	-	-	0.00490196	0.7667	-
3	51850000	51900000	2	248	0.00806452	IQCF2,RP11-314A5.3,IQCF3	protein_coding,pseudogene,protein_coding	-	-	-	-	-	-	0.00806452	0.2222	-	-	-	-
3	51900000	51950000	3	243	0.0123457	IQCF5,IQCF1,IQCF5-AS1,RN7SL504P	protein_coding,protein_coding,antisense,misc_RNA	-	-	-	-	-	-	0.0123457	0.2222	-	-	-	-
3	53200000	53250000	2	356	0.00561798	AC097015.1,PRKCD	miRNA,protein_coding	-	-	-	-	-	-	-	-	-	0.00561798	0.3667	-
3	55800000	55850000	2	438	0.00456621	ERC2	protein_coding	0.00228311	0.3	-	0.00456621	0.2778	-	0.00456621	0.30555	-	-	-	-
3	56150000	56200000	1	325	0.00307692	ERC2	protein_coding	-	-	-	0.00307692	0.3056	-	-	-	-	0.00307692	0.3	-
3	56200000	56250000	2	343	0.0058309	ERC2,RNA5SP133	protein_coding,rRNA	-	-	-	0.0058309	0.3056	-	-	-	-	0.0058309	0.2667	-
3	56400000	56450000	1	384	0.00260417	ERC2	protein_coding	-	-	-	0.00260417	0.2778	-	-	-	-	0.00260417	0.3	-
3	56850000	56900000	2	352	0.00568182	ARHGEF3	protein_coding	-	-	-	-	-	-	0.00568182	0.2222	-	0.00568182	0.43335	-
3	56900000	56950000	1	370	0.0027027	ARHGEF3	protein_coding	-	-	-	-	-	-	0.0027027	0.2222	-	0.0027027	0.3	-
3	57200000	57250000	2	182	0.010989	IL17RD,HESX1	protein_coding,protein_coding	0.010989	0.45	-	-	-	-	-	-	-	-	-	-
3	57250000	57300000	2	195	0.0102564	APPL1,HESX1	protein_coding,protein_coding	0.0102564	0.475	-	-	-	-	-	-	-	-	-	-
3	57300000	57350000	2	197	0.0101523	APPL1,DNAH12,ASB14	protein_coding,protein_coding,protein_coding	0.0101523	0.45	-	-	-	-	-	-	-	-	-	-
3	57350000	57400000	1	282	0.0035461	DNAH12	protein_coding	0.0035461	0.45	-	-	-	-	-	-	-	-	-	-
3	60000000	60050000	1	554	0.00180505	FHIT	protein_coding	0.00180505	0.2	-	-	-	-	-	-	-	-	-	-
3	60050000	60100000	6	605	0.00991736	FHIT	protein_coding	-	-	-	-	-	-	-	-	-	0.00991736	0.211117	0.2
3	60400000	60450000	2	409	0.00488998	FHIT	protein_coding	0.00244499	0.4	-	-	-	-	-	-	-	0.00488998	0.2333	-
3	61450000	61500000	1	426	0.00234742	-	-	-	-	-	0.00234742	0.3611	-	-	-	-	-	-	-
3	61650000	61700000	2	343	0.0058309	PTPRG	protein_coding	0.0058309	0.4	-	-	-	-	0.0058309	0.2222	-	-	-	-
3	61700000	61750000	2	332	0.0060241	PTPRG,RPL10AP6,Y_RNA	protein_coding,pseudogene,misc_RNA	0.0060241	0.4	-	-	-	-	0.0060241	0.2222	-	-	-	-
3	62550000	62600000	2	378	0.00529101	CADPS	protein_coding	0.00529101	0.25	-	-	-	-	-	-	-	-	-	-
3	63000000	63050000	13	462	0.0281385	LINC00698	lincRNA	-	-	-	-	-	-	-	-	-	0.0281385	0.379508	0.4
3	63050000	63100000	28	460	0.0608696	KRT8P35,LINC00698	pseudogene,lincRNA	-	-	-	-	-	-	-	-	-	0.0608696	0.392864	0.4
3	63100000	63150000	4	378	0.010582	LINC00698	lincRNA	-	-	-	-	-	-	-	-	-	0.010582	0.4	-
3	64450000	64500000	1	412	0.00242718	RNU6-739P	snRNA	0.00242718	0.25	-	-	-	-	-	-	-	-	-	-
3	64800000	64850000	1	369	0.00271003	ADAMTS9-AS2	antisense	-	-	-	0.00271003	0.3889	-	-	-	-	-	-	-
3	65000000	65050000	1	414	0.00241546	-	-	0.00241546	0.45	-	0.00241546	0.25	-	-	-	-	0.00241546	0.4333	-
3	65400000	65450000	6	360	0.0166667	MAGI1	protein_coding	-	-	-	-	-	-	-	-	-	0.0166667	0.2333	0.2333
3	65500000	65550000	1	379	0.00263852	MAGI1	protein_coding	-	-	-	-	-	-	-	-	-	0.00263852	0.2	-
3	66450000	66500000	12	414	0.0289855	LRIG1	protein_coding	0.0289855	0.6	0.7	-	-	-	-	-	-	0.0289855	0.305558	0.3
3	66500000	66550000	15	357	0.0420168	LRIG1	protein_coding	0.0420168	0.466667	0.45	-	-	-	-	-	-	0.0112045	0.349975	-
3	66550000	66600000	4	331	0.0120846	LRIG1	protein_coding	0.0120846	0.45	-	-	-	-	-	-	-	-	-	-
3	66600000	66650000	2	330	0.00606061	-	-	-	-	-	-	-	-	-	-	-	0.00606061	0.2667	-
3	66650000	66700000	1	397	0.00251889	RPL21P41,RP11-814M22.2	pseudogene,pseudogene	-	-	-	-	-	-	-	-	-	0.00251889	0.3333	-
3	67400000	67450000	6	406	0.0147783	SUCLG2	protein_coding	0.0147783	0.258333	0.25	-	-	-	0.00246305	0.2222	-	-	-	-
3	67750000	67800000	2	348	0.00574713	RP11-81N13.1	lincRNA	0.00574713	0.35	-	-	-	-	-	-	-	-	-	-
3	67950000	68000000	1	342	0.00292398	RP11-81N13.1	lincRNA	-	-	-	-	-	-	0.00292398	0.2222	-	-	-	-
3	68000000	68050000	4	349	0.0114613	-	-	-	-	-	-	-	-	0.00286533	0.2222	-	0.0114613	0.24165	-
3	68800000	68850000	1	438	0.00228311	FAM19A4	protein_coding	-	-	-	-	-	-	0.00228311	0.2222	-	-	-	-
3	70250000	70300000	1	300	0.00333333	RP11-231I13.2	antisense	-	-	-	0.00333333	0.2222	-	-	-	-	-	-	-
3	70300000	70350000	2	359	0.00557103	AC134025.1,RP11-231I13.2	miRNA,antisense	-	-	-	0.00557103	0.2222	-	-	-	-	-	-	-
3	71100000	71150000	2	233	0.00858369	FOXP1	protein_coding	0.00858369	0.2	-	-	-	-	-	-	-	-	-	-
3	71150000	71200000	2	286	0.00699301	FOXP1	protein_coding	0.00699301	0.2	-	-	-	-	-	-	-	-	-	-
3	71300000	71350000	1	318	0.00314465	FOXP1,FOXP1-AS1	protein_coding,antisense	-	-	-	-	-	-	0.00314465	0.2778	-	-	-	-
3	71800000	71850000	1	267	0.00374532	GPR27,EIF4E3,PROK2	protein_coding,protein_coding,protein_coding	-	-	-	0.00374532	0.25	-	-	-	-	-	-	-
3	71950000	72000000	1	454	0.00220264	-	-	0.00220264	0.6	-	-	-	-	-	-	-	-	-	-
3	72150000	72200000	12	407	0.029484	LINC00877	lincRNA	0.029484	0.204167	0.2	-	-	-	-	-	-	-	-	-
3	73200000	73250000	7	359	0.0194986	CCDC75P1	pseudogene	-	-	-	-	-	-	0.0194986	0.2222	0.2222	-	-	-
3	73250000	73300000	6	373	0.0160858	RNU6-1270P	snRNA	-	-	-	-	-	-	0.0160858	0.2222	0.2222	-	-	-
3	73350000	73400000	1	419	0.00238663	-	-	-	-	-	-	-	-	0.00238663	0.2222	-	-	-	-
3	73750000	73800000	1	441	0.00226757	-	-	-	-	-	-	-	-	0.00226757	0.2222	-	-	-	-
3	74250000	74300000	1	350	0.00285714	-	-	-	-	-	0.00285714	0.25	-	-	-	-	0.00285714	0.3	-
3	74550000	74600000	10	380	0.0263158	AC128653.1,CNTN3	miRNA,protein_coding	-	-	-	-	-	-	0.00526316	0.30555	-	0.0236842	0.2333	0.2333
3	75350000	75400000	3	372	0.00806452	AC117481.1,OR7E66P,MYLKP1	miRNA,pseudogene,pseudogene	-	-	-	-	-	-	-	-	-	0.00806452	0.6111	-
3	75400000	75450000	2	197	0.0101523	AC139453.1,RP11-803B1.2,OR7E22P,OR7E55P,LSP1P2,RP11-803B1.3	miRNA,pseudogene,pseudogene,pseudogene,pseudogene,pseudogene	0.0101523	0.6	-	-	-	-	-	-	-	-	-	-
3	76000000	76050000	1	255	0.00392157	Y_RNA,ROBO2	misc_RNA,protein_coding	-	-	-	-	-	-	-	-	-	0.00392157	0.3667	-
3	76250000	76300000	6	326	0.0184049	ROBO2	protein_coding	-	-	-	-	-	-	-	-	-	0.0184049	0.2	0.2
3	76300000	76350000	5	323	0.0154799	ROBO2	protein_coding	-	-	-	-	-	-	-	-	-	0.0154799	0.22	-
3	76350000	76400000	2	268	0.00746269	ROBO2	protein_coding	-	-	-	-	-	-	-	-	-	0.00746269	0.3333	-
3	76600000	76650000	4	286	0.013986	ROBO2	protein_coding	0.0104895	0.3	-	-	-	-	-	-	-	0.0034965	0.5	-
3	76650000	76700000	10	407	0.02457	ROBO2	protein_coding	0.02457	0.31	-	-	-	-	-	-	-	0.014742	0.6667	0.6667
3	78250000	78300000	1	351	0.002849	-	-	-	-	-	-	-	-	-	-	-	0.002849	0.5667	-
3	78550000	78600000	2	434	0.00460829	MRPS17P3	pseudogene	-	-	-	-	-	-	-	-	-	0.00460829	0.3333	-
3	78700000	78750000	2	263	0.00760456	ROBO1	protein_coding	-	-	-	0.00380228	0.3611	-	-	-	-	0.00380228	0.2	-
3	78750000	78800000	1	250	0.004	ROBO1	protein_coding	-	-	-	-	-	-	-	-	-	0.004	0.2	-
3	78850000	78900000	1	267	0.00374532	ROBO1	protein_coding	-	-	-	0.00374532	0.3889	-	-	-	-	-	-	-
3	79000000	79050000	10	263	0.0380228	ROBO1	protein_coding	-	-	-	-	-	-	-	-	-	0.0380228	0.34666	0.3333
3	79050000	79100000	20	217	0.0921659	ROBO1	protein_coding	-	-	-	-	-	-	-	-	-	0.0921659	0.34832	0.3667
3	79400000	79450000	1	244	0.00409836	ROBO1	protein_coding	0.00409836	0.3	-	-	-	-	-	-	-	-	-	-
3	79450000	79500000	1	237	0.00421941	ROBO1	protein_coding	-	-	-	-	-	-	-	-	-	0.00421941	0.4	-
3	79950000	80000000	10	397	0.0251889	-	-	-	-	-	-	-	-	-	-	-	0.0251889	0.2	0.2
3	85350000	85400000	4	270	0.0148148	CADM2	protein_coding	-	-	-	-	-	-	-	-	-	0.0148148	0.3	-
3	85400000	85450000	12	262	0.0458015	MIR5688,CADM2	miRNA,protein_coding	-	-	-	-	-	-	-	-	-	0.0458015	0.3	0.3
3	87100000	87150000	3	294	0.0102041	PPATP1	pseudogene	0.0102041	0.2	-	-	-	-	-	-	-	-	-	-
3	88750000	88800000	1	374	0.0026738	-	-	-	-	-	-	-	-	-	-	-	0.0026738	0.2	-
3	89100000	89150000	1	270	0.0037037	-	-	0.0037037	0.45	-	-	-	-	-	-	-	-	-	-
3	89150000	89200000	3	248	0.0120968	EPHA3	protein_coding	0.0120968	0.383333	-	-	-	-	-	-	-	-	-	-
3	89200000	89250000	2	267	0.00749064	EPHA3	protein_coding	0.00749064	0.45	-	-	-	-	-	-	-	-	-	-
3	89250000	89300000	2	215	0.00930233	EPHA3	protein_coding	0.00930233	0.45	-	-	-	-	-	-	-	-	-	-
3	90250000	90300000	1	231	0.004329	PROSP	pseudogene	-	-	-	-	-	-	-	-	-	0.004329	0.2	-
3	94250000	94300000	40	392	0.102041	-	-	0.0994898	0.25	0.25	-	-	-	-	-	-	0.00255102	0.4333	-
3	94300000	94350000	26	419	0.0620525	-	-	0.0620525	0.253846	0.25	-	-	-	-	-	-	-	-	-
3	94750000	94800000	5	307	0.0162866	LINC00879	lincRNA	0.0162866	0.2	0.2	-	-	-	-	-	-	-	-	-
3	96100000	96150000	1	340	0.00294118	-	-	0.00294118	0.4	-	0.00294118	0.4722	-	-	-	-	-	-	-
3	96150000	96200000	9	347	0.0259366	AC108697.1	miRNA	0.0259366	0.261111	0.25	-	-	-	-	-	-	-	-	-
3	96200000	96250000	4	338	0.0118343	-	-	0.0118343	0.25	-	-	-	-	-	-	-	-	-	-
3	97050000	97100000	2	264	0.00757576	EPHA6	protein_coding	0.00757576	0.375	-	-	-	-	-	-	-	-	-	-
3	97650000	97700000	4	211	0.0189574	MINA,CRYBG3	protein_coding,protein_coding	-	-	-	0.0189574	0.2778	-	-	-	-	-	-	-
3	98850000	98900000	4	402	0.00995025	-	-	0.00995025	0.25	-	0.00995025	0.3056	-	-	-	-	-	-	-
3	98950000	99000000	3	452	0.00663717	-	-	0.00663717	0.25	-	0.00663717	0.3056	-	0.00663717	0.2222	-	-	-	-
3	100300000	100350000	7	371	0.0188679	GPR128	protein_coding	0.0188679	0.2	0.2	-	-	-	-	-	-	-	-	-
3	100350000	100400000	12	378	0.031746	GMFBP1,GPR128,SNORA31	pseudogene,protein_coding,snoRNA	0.031746	0.2	0.2	-	-	-	-	-	-	-	-	-
3	101450000	101500000	2	138	0.0144928	CEP97,NXPE3	protein_coding,protein_coding	-	-	-	0.0144928	0.25	-	-	-	-	-	-	-
3	101500000	101550000	3	208	0.0144231	NXPE3,NFKBIZ,RP11-49I4.3	protein_coding,protein_coding,antisense	-	-	-	0.0144231	0.25	-	0.00480769	0.3889	-	-	-	-
3	102800000	102850000	2	442	0.00452489	-	-	-	-	-	-	-	-	-	-	-	0.00452489	0.2667	-
3	104350000	104400000	8	366	0.0218579	-	-	0.0218579	0.20625	0.2	-	-	-	-	-	-	-	-	-
3	105550000	105600000	1	276	0.00362319	CBLB	protein_coding	0.00362319	0.35	-	-	-	-	-	-	-	-	-	-
3	106100000	106150000	1	374	0.0026738	-	-	-	-	-	-	-	-	-	-	-	0.0026738	0.2333	-
3	106800000	106850000	1	362	0.00276243	RP11-561O4.1,LINC00882	pseudogene,lincRNA	0.00276243	0.25	-	-	-	-	-	-	-	-	-	-
3	107050000	107100000	10	305	0.0327869	CCDC54,RP11-446H18.5,AC063944.1	protein_coding,lincRNA,miRNA	-	-	-	-	-	-	0.0327869	0.3889	0.3889	-	-	-
3	107100000	107150000	16	244	0.0655738	RP11-446H18.5,RP11-115H18.1	lincRNA,lincRNA	-	-	-	-	-	-	0.0655738	0.395838	0.3889	-	-	-
3	107150000	107200000	1	246	0.00406504	RP11-115H18.1	lincRNA	0.00406504	0.3	-	-	-	-	0.00406504	0.3333	-	-	-	-
3	108550000	108600000	2	329	0.00607903	TRAT1	protein_coding	0.00607903	0.35	-	-	-	-	-	-	-	-	-	-
3	108600000	108650000	4	388	0.0103093	GUCA1C	protein_coding	0.0103093	0.375	-	-	-	-	-	-	-	-	-	-
3	109650000	109700000	1	347	0.00288184	RP11-696F10.1	pseudogene	-	-	-	-	-	-	-	-	-	0.00288184	0.3667	-
3	109700000	109750000	2	298	0.00671141	-	-	0.00671141	0.2	-	-	-	-	-	-	-	-	-	-
3	109800000	109850000	7	260	0.0269231	-	-	0.0269231	0.2	0.2	-	-	-	-	-	-	0.00769231	0.41665	-
3	109950000	110000000	2	368	0.00543478	-	-	0.00271739	0.2	-	0.00543478	0.30555	-	-	-	-	-	-	-
3	110000000	110050000	3	368	0.00815217	-	-	-	-	-	0.00815217	0.342567	-	-	-	-	-	-	-
3	110050000	110100000	4	241	0.0165975	-	-	-	-	-	0.0165975	0.3472	-	-	-	-	-	-	-
3	110100000	110150000	5	337	0.0148368	-	-	-	-	-	-	-	-	-	-	-	0.0148368	0.2	0.2
3	110300000	110350000	2	359	0.00557103	-	-	-	-	-	-	-	-	-	-	-	0.00557103	0.3	-
3	110650000	110700000	1	250	0.004	PVRL3-AS1	antisense	-	-	-	-	-	-	-	-	-	0.004	0.2667	-
3	111300000	111350000	1	295	0.00338983	CD96,ZBED2	protein_coding,protein_coding	0.00338983	0.4	-	-	-	-	-	-	-	-	-	-
3	111500000	111550000	4	328	0.0121951	PLCXD2,PHLDB2	protein_coding,protein_coding	-	-	-	-	-	-	-	-	-	0.0121951	0.26665	-
3	111550000	111600000	1	330	0.0030303	PHLDB2,PLCXD2	protein_coding,protein_coding	-	-	-	-	-	-	-	-	-	0.0030303	0.3	-
3	111750000	111800000	3	409	0.00733496	RFKP2,TMPRSS7	pseudogene,protein_coding	-	-	-	-	-	-	-	-	-	0.00733496	0.3667	-
3	111800000	111850000	1	342	0.00292398	C3orf52,GCSAM,MIR567,TMPRSS7	protein_coding,protein_coding,miRNA,protein_coding	-	-	-	-	-	-	-	-	-	0.00292398	0.3667	-
3	112400000	112450000	1	296	0.00337838	RP11-572C15.3	pseudogene	-	-	-	-	-	-	0.00337838	0.2222	-	-	-	-
3	112450000	112500000	1	363	0.00275482	RP11-572C15.5	lincRNA	0.00275482	0.3	-	-	-	-	-	-	-	-	-	-
3	112850000	112900000	1	414	0.00241546	SNORD112,RP11-572M11.4,RP11-572M11.3	snoRNA,antisense,lincRNA	-	-	-	0.00241546	0.3056	-	-	-	-	-	-	-
3	112900000	112950000	5	412	0.0121359	RP11-572M11.4,BOC	antisense,protein_coding	0.0121359	0.41	-	-	-	-	-	-	-	-	-	-
3	114000000	114050000	1	275	0.00363636	RP11-553L6.5,TIGIT,MIR568	lincRNA,protein_coding,miRNA	0.00363636	0.5	-	-	-	-	-	-	-	-	-	-
3	114450000	114500000	2	257	0.0077821	MIR4796,ZBTB20	miRNA,protein_coding	0.0077821	0.325	-	-	-	-	-	-	-	0.0077821	0.96667	-
3	114550000	114600000	7	279	0.0250896	ZBTB20-AS3,ZBTB20	lincRNA,protein_coding	0.0250896	0.4	-	-	-	-	0.0215054	0.2222	0.2222	0.0215054	0.7667	0.7667
3	114600000	114650000	11	239	0.0460251	ZBTB20,YBX1P3	protein_coding,pseudogene	0.041841	0.4	0.4	-	-	-	0.0460251	0.237355	0.2222	0.041841	0.7667	0.7667
3	114700000	114750000	1	212	0.00471698	ZBTB20	protein_coding	-	-	-	-	-	-	0.00471698	0.3333	-	-	-	-
3	114750000	114800000	1	248	0.00403226	ZBTB20	protein_coding	0.00403226	0.4	-	-	-	-	-	-	-	0.00403226	0.8333	-
3	115050000	115100000	11	304	0.0361842	-	-	-	-	-	-	-	-	0.0361842	0.2778	0.2778	-	-	-
3	116000000	116050000	2	328	0.00609756	LSAMP	protein_coding	0.00304878	0.2	-	-	-	-	-	-	-	0.00304878	0.2	-
3	116100000	116150000	1	284	0.00352113	LSAMP	protein_coding	-	-	-	-	-	-	-	-	-	0.00352113	0.4333	-
3	116250000	116300000	1	309	0.00323625	LINC00903,LSAMP	antisense,protein_coding	0.00323625	0.2	-	-	-	-	-	-	-	-	-	-
3	116300000	116350000	2	418	0.00478469	RN7SL582P,LSAMP	misc_RNA,protein_coding	0.00239234	0.2	-	-	-	-	-	-	-	0.00239234	0.2667	-
3	116550000	116600000	2	413	0.00484262	LSAMP,MIR4447	protein_coding,miRNA	0.00484262	0.2	-	-	-	-	-	-	-	-	-	-
3	117900000	117950000	1	352	0.00284091	RP11-384F7.1	lincRNA	0.00284091	0.85	-	-	-	-	-	-	-	-	-	-
3	118850000	118900000	1	306	0.00326797	UPK1B,RP11-484M3.5,IGSF11,C3orf30	protein_coding,protein_coding,protein_coding,protein_coding	-	-	-	-	-	-	-	-	-	0.00326797	0.3333	-
3	118900000	118950000	6	339	0.0176991	RP11-484M3.5,UPK1B,B4GALT4-AS1,B4GALT4	protein_coding,protein_coding,antisense,protein_coding	0.0176991	0.2	0.2	-	-	-	-	-	-	0.0176991	0.3	-
3	119500000	119550000	6	329	0.0182371	GSK3B,NR1I2,PHBP8	protein_coding,protein_coding,pseudogene	-	-	-	-	-	-	0.00303951	0.2222	-	0.0182371	0.2	0.2
3	119550000	119600000	6	241	0.0248963	GSK3B	protein_coding	-	-	-	-	-	-	-	-	-	0.0248963	0.2	0.2
3	119600000	119650000	2	281	0.00711744	GSK3B	protein_coding	-	-	-	-	-	-	-	-	-	0.00711744	0.2	-
3	119800000	119850000	1	312	0.00320513	RN7SL397P,GSK3B,RP11-18H7.1,RN7SL762P	misc_RNA,protein_coding,lincRNA,misc_RNA	-	-	-	-	-	-	-	-	-	0.00320513	0.2	-
3	119850000	119900000	18	302	0.0596027	GPR156,RP11-18H7.1	protein_coding,lincRNA	0.00331126	0.25	-	-	-	-	-	-	-	0.0596027	0.2	0.2
3	120100000	120150000	1	311	0.00321543	RP11-174O3.4,FSTL1	pseudogene,protein_coding	-	-	-	-	-	-	-	-	-	0.00321543	0.2	-
3	120150000	120200000	5	360	0.0138889	FSTL1	protein_coding	-	-	-	-	-	-	-	-	-	0.0138889	0.49334	-
3	120350000	120400000	5	367	0.013624	HGD	protein_coding	-	-	-	-	-	-	-	-	-	0.013624	0.2	0.2
3	120550000	120600000	1	265	0.00377358	RP11-500K19.1	lincRNA	0.00377358	0.35	-	-	-	-	-	-	-	-	-	-
3	120700000	120750000	2	345	0.0057971	STXBP5L	protein_coding	0.0057971	0.35	-	-	-	-	-	-	-	-	-	-
3	120800000	120850000	1	300	0.00333333	STXBP5L,RP11-678L1.1	protein_coding,pseudogene	0.00333333	0.35	-	-	-	-	-	-	-	-	-	-
3	120850000	120900000	2	234	0.00854701	STXBP5L	protein_coding	0.00854701	0.375	-	-	-	-	-	-	-	-	-	-
3	121300000	121350000	1	273	0.003663	ARGFX,snoU13,FBXO40	protein_coding,snoRNA,protein_coding	-	-	-	0.003663	0.2222	-	-	-	-	-	-	-
3	122000000	122050000	1	307	0.00325733	CSTA,HNRNPA1P23,CASR,AC068754.1	protein_coding,pseudogene,protein_coding,miRNA	-	-	-	-	-	-	-	-	-	0.00325733	0.3	-
3	122300000	122350000	3	452	0.00663717	PARP15	protein_coding	-	-	-	0.00663717	0.259267	-	-	-	-	0.00221239	0.6333	-
3	123150000	123200000	6	308	0.0194805	ADCY5	protein_coding	-	-	-	-	-	-	-	-	-	0.0194805	0.2	0.2
3	123400000	123450000	5	331	0.0151057	MYLK-AS2,RP11-9N20.3,MYLK	antisense,antisense,protein_coding	0.0151057	0.35	0.35	-	-	-	-	-	-	-	-	-
3	124800000	124850000	1	395	0.00253165	SLC12A8,RNU6-230P	protein_coding,snRNA	-	-	-	-	-	-	-	-	-	0.00253165	0.2	-
3	124850000	124900000	3	411	0.00729927	MIR5092,SLC12A8	miRNA,protein_coding	-	-	-	0.00729927	0.4444	-	-	-	-	-	-	-
3	126200000	126250000	1	428	0.00233645	UROC1,CHST13,C3orf22	protein_coding,protein_coding,protein_coding	-	-	-	0.00233645	0.2222	-	0.00233645	0.2778	-	0.00233645	0.5667	-
3	127450000	127500000	1	460	0.00217391	MGLL	protein_coding	-	-	-	-	-	-	-	-	-	0.00217391	0.3	-
3	128150000	128200000	1	471	0.00212314	DNAJB8,GATA2,DNAJB8-AS1	protein_coding,protein_coding,antisense	-	-	-	-	-	-	0.00212314	0.2778	-	0.00212314	0.2333	-
3	128200000	128250000	1	370	0.0027027	GATA2,RP11-475N22.4	protein_coding,antisense	-	-	-	-	-	-	-	-	-	0.0027027	0.3333	-
3	128900000	128950000	2	253	0.00790514	CNBP,RPS27P12	protein_coding,pseudogene	-	-	-	-	-	-	-	-	-	0.00790514	0.3333	-
3	129650000	129700000	6	422	0.014218	RP11-93K22.6,TRH	antisense,protein_coding	0.00236967	0.5	-	0.00236967	0.3889	-	0.00236967	0.2778	-	0.014218	0.316633	0.3333
3	129700000	129750000	5	171	0.0292398	OR7E129P,RP11-93K22.1,RP11-93K22.7	pseudogene,pseudogene,pseudogene	0.0292398	0.46	-	0.0116959	0.2222	-	-	-	-	-	-	-
3	130000000	130050000	1	289	0.00346021	RP11-77P16.1	pseudogene	-	-	-	-	-	-	-	-	-	0.00346021	0.3333	-
3	130050000	130100000	8	311	0.0257235	COL6A5,AC093004.1	protein_coding,miRNA	0.0257235	0.30625	0.3	-	-	-	-	-	-	-	-	-
3	130150000	130200000	5	326	0.0153374	COL6A5	protein_coding	-	-	-	0.0153374	0.32226	-	-	-	-	-	-	-
3	131450000	131500000	3	364	0.00824176	CPNE4	protein_coding	-	-	-	-	-	-	-	-	-	0.00824176	0.622233	-
3	131950000	132000000	3	288	0.0104167	RPL7P16,CPNE4,snoU13	pseudogene,protein_coding,snoRNA	0.0104167	0.25	-	-	-	-	-	-	-	0.0104167	0.355567	-
3	132000000	132050000	1	379	0.00263852	CPNE4,ACPP	protein_coding,protein_coding	-	-	-	-	-	-	0.00263852	0.5	-	0.00263852	0.2667	-
3	132050000	132100000	2	356	0.00561798	ACPP	protein_coding	-	-	-	-	-	-	0.00280899	0.2222	-	0.00561798	0.2833	-
3	132600000	132650000	2	354	0.00564972	-	-	0.00282486	0.2	-	-	-	-	0.00282486	0.5	-	-	-	-
3	133000000	133050000	1	347	0.00288184	TMEM108	protein_coding	0.00288184	0.75	-	0.00288184	0.2778	-	-	-	-	0.00288184	0.3333	-
3	133050000	133100000	2	344	0.00581395	TMEM108	protein_coding	0.00581395	0.25	-	-	-	-	0.00290698	0.6667	-	0.00290698	0.3333	-
3	133100000	133150000	9	346	0.0260116	BFSP2-AS1,RP11-503I22.2,TMEM108,BFSP2	antisense,pseudogene,protein_coding,protein_coding	0.0144509	0.26	-	0.00289017	0.25	-	0.0231214	0.611125	0.6667	-	-	-
3	133700000	133750000	2	368	0.00543478	SLCO2A1	protein_coding	-	-	-	-	-	-	0.00271739	0.2778	-	0.00543478	0.5833	-
3	134500000	134550000	4	341	0.0117302	EPHB1,RNA5SP141	protein_coding,rRNA	-	-	-	-	-	-	-	-	-	0.0117302	0.266675	-
3	134600000	134650000	2	440	0.00454545	EPHB1	protein_coding	0.00454545	0.2	-	0.00454545	0.2222	-	-	-	-	0.00454545	0.2667	-
3	134850000	134900000	1	340	0.00294118	EPHB1	protein_coding	-	-	-	-	-	-	-	-	-	0.00294118	0.7333	-
3	137500000	137550000	4	306	0.0130719	RP11-2A4.4	lincRNA	-	-	-	-	-	-	-	-	-	0.0130719	0.41665	-
3	138800000	138850000	1	293	0.00341297	BPESC1,RPL7L1P7,MRPS22	lincRNA,pseudogene,protein_coding	0.00341297	0.25	-	-	-	-	-	-	-	-	-	-
3	139000000	139050000	3	296	0.0101351	MRPS22	protein_coding	0.00675676	0.4	-	0.00337838	0.3611	-	0.00337838	0.2778	-	-	-	-
3	139050000	139100000	5	238	0.0210084	MRPS22,RP11-219D15.3,COPB2	protein_coding,antisense,protein_coding	0.0168067	0.4	-	0.00420168	0.2222	-	-	-	-	0.012605	0.2	-
3	139100000	139150000	7	214	0.0327103	RNU6-736P,RP11-319G6.1,COPB2	snRNA,antisense,protein_coding	0.0327103	0.4	0.4	-	-	-	-	-	-	0.0327103	0.2	0.2
3	139200000	139250000	3	271	0.0110701	ACTG1P1,RBP1,AC097103.1,RP11-319G6.1	pseudogene,protein_coding,miRNA,antisense	0.0110701	0.4	-	-	-	-	-	-	-	0.0110701	0.2	-
3	139700000	139750000	2	372	0.00537634	CLSTN2	protein_coding	0.00537634	0.45	-	-	-	-	-	-	-	-	-	-
3	139950000	140000000	11	368	0.0298913	CLSTN2	protein_coding	-	-	-	0.0298913	0.25	0.25	0.0108696	0.2222	-	0.0298913	0.581818	0.5333
3	140000000	140050000	3	352	0.00852273	CLSTN2	protein_coding	-	-	-	0.00852273	0.25	-	-	-	-	0.00852273	0.622233	-
3	140750000	140800000	3	366	0.00819672	SPSB4	protein_coding	-	-	-	-	-	-	-	-	-	0.00819672	0.2667	-
3	141350000	141400000	2	338	0.00591716	RP11-340E6.1	lincRNA	-	-	-	-	-	-	0.00591716	0.2778	-	-	-	-
3	143500000	143550000	2	385	0.00519481	SLC9A9	protein_coding	-	-	-	-	-	-	-	-	-	0.00519481	0.2333	-
3	144600000	144650000	3	370	0.00810811	-	-	-	-	-	-	-	-	-	-	-	0.00810811	0.3333	-
3	144650000	144700000	1	319	0.0031348	-	-	-	-	-	-	-	-	-	-	-	0.0031348	0.3333	-
3	144700000	144750000	21	344	0.0610465	-	-	-	-	-	0.00581395	0.25	-	-	-	-	0.0610465	0.2333	0.2333
3	144750000	144800000	21	354	0.059322	-	-	-	-	-	-	-	-	-	-	-	0.059322	0.226957	0.2333
3	144800000	144850000	15	260	0.0576923	-	-	-	-	-	-	-	-	-	-	-	0.0576923	0.2	0.2
3	148450000	148500000	1	331	0.00302115	AGTR1	protein_coding	0.00302115	0.45	-	0.00302115	0.3611	-	-	-	-	0.00302115	0.2667	-
3	149200000	149250000	1	365	0.00273973	RP11-278L15.6,WWTR1,TM4SF4,RNU6-1098P	pseudogene,protein_coding,protein_coding,snRNA	-	-	-	-	-	-	-	-	-	0.00273973	0.2333	-
3	153150000	153200000	2	310	0.00645161	RP11-292E2.4,RP11-23D24.2,RNU6-901P	lincRNA,processed_transcript,snRNA	-	-	-	-	-	-	-	-	-	0.00645161	0.2667	-
3	155050000	155100000	1	348	0.00287356	PLCH1,RP11-639F1.1	protein_coding,pseudogene	-	-	-	-	-	-	-	-	-	0.00287356	0.2333	-
3	156350000	156400000	33	273	0.120879	TIPARP,TIPARP-AS1	protein_coding,antisense	0.00732601	0.25	-	-	-	-	-	-	-	0.120879	0.315148	0.3667
3	156400000	156450000	38	235	0.161702	METTL15P1,TIPARP	pseudogene,protein_coding	-	-	-	-	-	-	-	-	-	0.161702	0.350903	0.3667
3	156450000	156500000	12	267	0.0449438	LINC00886	lincRNA	-	-	-	-	-	-	-	-	-	0.0449438	0.2778	0.2667
3	156500000	156550000	4	315	0.0126984	LEKR1,LINC00886,PA2G4P4	protein_coding,lincRNA,pseudogene	-	-	-	-	-	-	-	-	-	0.0126984	0.2667	-
3	160650000	160700000	3	293	0.0102389	PPM1L	protein_coding	0.0102389	0.366667	-	-	-	-	-	-	-	0.0102389	0.93333	-
3	160700000	160750000	3	280	0.0107143	PPM1L	protein_coding	0.0107143	0.4	-	-	-	-	-	-	-	0.0107143	0.93333	-
3	164600000	164650000	1	238	0.00420168	-	-	0.00420168	0.25	-	-	-	-	-	-	-	-	-	-
3	164750000	164800000	3	216	0.0138889	SI	protein_coding	0.0138889	0.25	-	-	-	-	-	-	-	-	-	-
3	164800000	164850000	2	339	0.00589971	Y_RNA	misc_RNA	0.00589971	0.25	-	-	-	-	-	-	-	-	-	-
3	164850000	164900000	1	253	0.00395257	RP11-747D18.1	lincRNA	0.00395257	0.3	-	-	-	-	-	-	-	-	-	-
3	169200000	169250000	1	366	0.00273224	RP11-641D5.1,MECOM	pseudogene,protein_coding	0.00273224	0.6	-	-	-	-	-	-	-	-	-	-
3	172100000	172150000	1	330	0.0030303	BZW1P1,FNDC3B	pseudogene,protein_coding	0.0030303	0.2	-	-	-	-	-	-	-	-	-	-
3	173300000	173350000	8	348	0.0229885	NLGN1	protein_coding	0.0229885	0.5	0.5	-	-	-	-	-	-	0.00862069	0.4333	-
3	173350000	173400000	1	320	0.003125	NLGN1,RP11-521A24.1	protein_coding,pseudogene	0.003125	0.45	-	-	-	-	-	-	-	-	-	-
3	173400000	173450000	2	331	0.0060423	NLGN1	protein_coding	0.0060423	0.475	-	-	-	-	-	-	-	-	-	-
3	176500000	176550000	2	327	0.00611621	RP11-255G21.1,RP11-644C3.1	lincRNA,lincRNA	0.00611621	0.2	-	-	-	-	-	-	-	-	-	-
3	176550000	176600000	6	365	0.0164384	RP11-644C3.1	lincRNA	0.0164384	0.2	0.2	-	-	-	-	-	-	-	-	-
3	176850000	176900000	1	346	0.00289017	TBL1XR1	protein_coding	0.00289017	0.5	-	0.00289017	0.4167	-	-	-	-	0.00289017	0.3667	-
3	176900000	176950000	2	384	0.00520833	TBL1XR1	protein_coding	0.00520833	0.5	-	0.00520833	0.4167	-	-	-	-	0.00520833	0.3667	-
3	177400000	177450000	1	351	0.002849	LINC00578,RP11-114M1.1	lincRNA,lincRNA	0.002849	0.35	-	-	-	-	-	-	-	-	-	-
3	177450000	177500000	12	335	0.0358209	LINC00578	lincRNA	0.0358209	0.345833	0.35	-	-	-	-	-	-	-	-	-
3	181250000	181300000	1	246	0.00406504	SOX2-OT,RP11-4B14.3	sense_overlapping,lincRNA	-	-	-	-	-	-	-	-	-	0.00406504	0.2333	-
3	182350000	182400000	2	311	0.00643087	RP11-646E18.2	lincRNA	0.00643087	0.25	-	-	-	-	-	-	-	-	-	-
3	182400000	182450000	1	290	0.00344828	RP11-646E18.3	pseudogene	0.00344828	0.4	-	-	-	-	-	-	-	-	-	-
3	184150000	184200000	1	475	0.00210526	RP11-433C9.2,EIF2B5	protein_coding,protein_coding	-	-	-	-	-	-	-	-	-	0.00210526	0.2	-
3	184300000	184350000	2	424	0.00471698	EPHB3,EIF2B5	protein_coding,protein_coding	-	-	-	0.00471698	0.5	-	-	-	-	-	-	-
3	184500000	184550000	1	302	0.00331126	VPS8	protein_coding	-	-	-	-	-	-	-	-	-	0.00331126	0.4333	-
3	184800000	184850000	1	422	0.00236967	C3orf70	protein_coding	0.00236967	0.25	-	-	-	-	-	-	-	0.00236967	0.2667	-
3	185000000	185050000	1	213	0.00469484	MAP3K13	protein_coding	0.00469484	0.3	-	-	-	-	0.00469484	0.3333	-	-	-	-
3	185650000	185700000	1	302	0.00331126	TRA2B,RP11-443P15.2,RN7SL637P	protein_coding,pseudogene,misc_RNA	-	-	-	-	-	-	-	-	-	0.00331126	0.3667	-
3	185700000	185750000	14	284	0.0492958	RN7SL637P	misc_RNA	-	-	-	-	-	-	-	-	-	0.0492958	0.2	0.2
3	185950000	186000000	4	377	0.0106101	DGKG	protein_coding	0.0106101	0.4125	-	-	-	-	-	-	-	-	-	-
3	187600000	187650000	1	342	0.00292398	-	-	0.00292398	0.2	-	0.00292398	0.3056	-	-	-	-	0.00292398	0.3333	-
3	188050000	188100000	1	365	0.00273973	LPP	protein_coding	-	-	-	-	-	-	0.00273973	0.2222	-	-	-	-
3	188100000	188150000	4	330	0.0121212	LPP	protein_coding	-	-	-	-	-	-	0.0030303	0.2778	-	0.00909091	0.4111	-
3	188150000	188200000	11	278	0.0395684	LPP	protein_coding	-	-	-	-	-	-	-	-	-	0.0395684	0.2333	0.2333
3	188200000	188250000	1	411	0.00243309	LPP	protein_coding	0.00243309	0.25	-	-	-	-	-	-	-	-	-	-
3	188250000	188300000	1	346	0.00289017	LPP-AS1,LPP	antisense,protein_coding	0.00289017	0.2	-	-	-	-	-	-	-	-	-	-
3	188300000	188350000	1	302	0.00331126	AC063932.1,LPP	miRNA,protein_coding	-	-	-	-	-	-	-	-	-	0.00331126	0.5333	-
3	188350000	188400000	12	302	0.0397351	LPP	protein_coding	-	-	-	-	-	-	-	-	-	0.0397351	0.2722	0.2333
3	188400000	188450000	1	339	0.00294985	LPP,MIR28	protein_coding,miRNA	-	-	-	-	-	-	-	-	-	0.00294985	0.3667	-
3	188650000	188700000	2	318	0.00628931	TPRG1-AS1,TPRG1	lincRNA,protein_coding	0.00628931	0.2	-	0.00628931	0.3056	-	-	-	-	0.00628931	0.31665	-
3	188700000	188750000	4	238	0.0168067	RP11-297K7.1,TPRG1	pseudogene,protein_coding	-	-	-	-	-	-	-	-	-	0.0168067	0.324975	-
3	189650000	189700000	2	360	0.00555556	LEPREL1,MTAPP2	protein_coding,pseudogene	0.00555556	0.3	-	0.00555556	0.61115	-	0.00555556	0.3333	-	0.00555556	0.3	-
3	190050000	190100000	6	476	0.012605	CLDN16	protein_coding	-	-	-	-	-	-	-	-	-	0.012605	0.21665	-
3	190150000	190200000	2	362	0.00552486	TMEM207	protein_coding	-	-	-	-	-	-	-	-	-	0.00552486	0.2	-
3	191800000	191850000	4	435	0.0091954	RN7SKP222	misc_RNA	0.0091954	0.4	-	0.0045977	0.25	-	-	-	-	-	-	-
3	191850000	191900000	6	374	0.0160428	FGF12	protein_coding	0.0160428	0.4	0.4	-	-	-	-	-	-	-	-	-
3	192050000	192100000	1	441	0.00226757	FGF12	protein_coding	0.00226757	1	-	-	-	-	-	-	-	-	-	-
3	193800000	193850000	4	415	0.00963855	RP11-135A1.3,RP11-135A1.2	lincRNA,antisense	0.00963855	0.45	-	-	-	-	-	-	-	-	-	-
3	194500000	194550000	3	457	0.00656455	AC090505.6,AC090505.1	lincRNA,lincRNA	-	-	-	-	-	-	-	-	-	0.00218818	0.3667	-
3	194700000	194750000	4	454	0.00881057	-	-	0.00660793	0.3	-	-	-	-	-	-	-	0.00220264	0.3	-
3	196500000	196550000	1	389	0.00257069	PAK2,RNU6-42P	protein_coding,snRNA	-	-	-	-	-	-	-	-	-	-	-	-
4	1650000	1700000	3	319	0.00940439	Y_RNA,FAM53A,SLBP	misc_RNA,protein_coding,protein_coding	0.00940439	0.316667	-	-	-	-	-	-	-	-	-	-
4	1750000	1800000	7	399	0.0175439	FGFR3	protein_coding	-	-	-	-	-	-	0.00501253	0.2222	-	0.0125313	0.42002	-
4	3150000	3200000	2	269	0.00743494	HTT	protein_coding	-	-	-	-	-	-	-	-	-	0.00743494	0.3667	-
4	5100000	5150000	1	397	0.00251889	STK32B	protein_coding	-	-	-	-	-	-	-	-	-	0.00251889	0.2333	-
4	5200000	5250000	1	440	0.00227273	STK32B	protein_coding	-	-	-	-	-	-	-	-	-	0.00227273	0.93333	-
4	5350000	5400000	2	542	0.00369004	STK32B	protein_coding	-	-	-	-	-	-	-	-	-	0.00369004	0.23335	-
4	5700000	5750000	1	452	0.00221239	CRMP1,EVC,EVC2	protein_coding,protein_coding,protein_coding	-	-	-	-	-	-	0.00221239	0.2778	-	-	-	-
4	6050000	6100000	1	421	0.0023753	JAKMIP1	protein_coding	-	-	-	-	-	-	0.0023753	0.2222	-	0.0023753	0.2667	-
4	6100000	6150000	5	401	0.0124688	JAKMIP1	protein_coding	0.0124688	0.2	0.2	-	-	-	-	-	-	0.0074813	0.2333	-
4	6300000	6350000	1	569	0.00175747	WFS1,PPP2R2C	protein_coding,protein_coding	-	-	-	-	-	-	-	-	-	0.00175747	0.2333	-
4	6350000	6400000	4	516	0.00775194	PPP2R2C	protein_coding	-	-	-	-	-	-	0.00775194	0.2222	-	-	-	-
4	6400000	6450000	1	582	0.00171821	PPP2R2C	protein_coding	-	-	-	-	-	-	-	-	-	0.00171821	0.4	-
4	6500000	6550000	2	446	0.0044843	PPP2R2C	protein_coding	-	-	-	-	-	-	-	-	-	0.0044843	0.3667	-
4	7350000	7400000	2	589	0.00339559	SORCS2	protein_coding	0.00339559	0.3	-	-	-	-	-	-	-	0.00339559	0.2	-
4	7400000	7450000	1	716	0.00139665	PSAPL1,SORCS2	protein_coding,protein_coding	0.00139665	0.2	-	-	-	-	-	-	-	-	-	-
4	7450000	7500000	9	657	0.0136986	SORCS2,MIR4274	protein_coding,miRNA	-	-	-	-	-	-	0.0121766	0.2222	0.2222	0.00152207	0.2333	-
4	7500000	7550000	1	539	0.00185529	SORCS2	protein_coding	-	-	-	-	-	-	-	-	-	0.00185529	0.2	-
4	7550000	7600000	3	559	0.00536673	SORCS2	protein_coding	0.00536673	0.233333	-	-	-	-	-	-	-	-	-	-
4	7600000	7650000	1	528	0.00189394	SORCS2	protein_coding	0.00189394	0.2	-	-	-	-	-	-	-	-	-	-
4	7750000	7800000	1	577	0.0017331	AFAP1-AS1,AFAP1	antisense,protein_coding	0.0017331	0.45	-	0.0017331	0.2778	-	-	-	-	0.0017331	0.4333	-
4	8150000	8200000	2	458	0.00436681	GMPSP1,ABLIM2,SH3TC1	pseudogene,protein_coding,protein_coding	0.00218341	0.5	-	-	-	-	-	-	-	0.00218341	0.2	-
4	8500000	8550000	2	545	0.00366972	RP11-689P11.2	lincRNA	0.00366972	0.275	-	-	-	-	-	-	-	-	-	-
4	8700000	8750000	3	597	0.00502513	RP11-1338A24.1	lincRNA	0.00167504	0.2	-	-	-	-	-	-	-	0.00502513	0.3222	-
4	9400000	9450000	1	160	0.00625	DEFB131,RNA5SP153,RP11-1396O13.15,RP11-1396O13.14	protein_coding,rRNA,pseudogene,pseudogene	0.00625	0.3	-	-	-	-	-	-	-	-	-	-
4	10500000	10550000	1	325	0.00307692	CLNK	protein_coding	-	-	-	-	-	-	-	-	-	0.00307692	0.3333	-
4	11350000	11400000	1	271	0.00369004	MIR572,RNPS1P1,HS3ST1	miRNA,pseudogene,protein_coding	0.00369004	0.2	-	-	-	-	-	-	-	-	-	-
4	11400000	11450000	1	392	0.00255102	HS3ST1,RNA5SP156	protein_coding,rRNA	0.00255102	0.2	-	-	-	-	-	-	-	-	-	-
4	12650000	12700000	3	447	0.00671141	-	-	0.00671141	0.216667	-	-	-	-	-	-	-	-	-	-
4	12700000	12750000	7	402	0.0174129	-	-	0.0174129	0.207143	0.2	-	-	-	-	-	-	-	-	-
4	13900000	13950000	5	340	0.0147059	RP11-341G5.1	lincRNA	-	-	-	-	-	-	0.0147059	0.2222	0.2222	-	-	-
4	15500000	15550000	3	207	0.0144928	CC2D2A	protein_coding	-	-	-	-	-	-	-	-	-	0.0144928	0.4778	-
4	16550000	16600000	5	287	0.0174216	LDB2	protein_coding	0.0174216	0.45	0.45	-	-	-	-	-	-	-	-	-
4	17700000	17750000	2	300	0.00666667	FAM184B	protein_coding	0.00666667	0.4	-	-	-	-	-	-	-	-	-	-
4	22000000	22050000	3	302	0.00993377	RP11-17E2.2	antisense	0.00993377	0.216667	-	-	-	-	-	-	-	-	-	-
4	22350000	22400000	1	360	0.00277778	snoU13,GPR125	snoRNA,protein_coding	-	-	-	-	-	-	-	-	-	0.00277778	0.2667	-
4	22450000	22500000	2	444	0.0045045	GPR125	protein_coding	-	-	-	0.0045045	0.25	-	-	-	-	-	-	-
4	22500000	22550000	24	452	0.0530974	GPR125	protein_coding	-	-	-	-	-	-	-	-	-	0.0530974	0.4	0.4
4	22550000	22600000	18	363	0.0495868	RP11-10G12.1	pseudogene	-	-	-	-	-	-	-	-	-	0.0495868	0.4	0.4
4	24200000	24250000	1	368	0.00271739	-	-	-	-	-	-	-	-	-	-	-	0.00271739	0.2	-
4	24600000	24650000	1	434	0.00230415	-	-	-	-	-	0.00230415	0.2778	-	-	-	-	-	-	-
4	26000000	26050000	10	382	0.026178	-	-	0.026178	0.205	0.2	-	-	-	-	-	-	-	-	-
4	26050000	26100000	1	329	0.00303951	-	-	0.00303951	0.2	-	-	-	-	-	-	-	-	-	-
4	26100000	26150000	1	290	0.00344828	RP11-324H7.1	pseudogene	-	-	-	0.00344828	0.3056	-	-	-	-	-	-	-
4	26500000	26550000	4	421	0.00950119	-	-	-	-	-	-	-	-	-	-	-	0.00950119	0.21665	-
4	26550000	26600000	10	288	0.0347222	TBC1D19	protein_coding	-	-	-	-	-	-	-	-	-	0.0347222	0.25666	0.2333
4	27500000	27550000	1	407	0.002457	-	-	-	-	-	-	-	-	0.002457	0.2222	-	-	-	-
4	27650000	27700000	1	338	0.00295858	-	-	-	-	-	-	-	-	-	-	-	0.00295858	0.4333	-
4	28450000	28500000	4	331	0.0120846	RP11-123O22.1	lincRNA	-	-	-	-	-	-	-	-	-	0.0120846	0.34165	-
4	33300000	33350000	3	433	0.00692841	-	-	-	-	-	0.00230947	0.2222	-	-	-	-	0.00692841	0.96667	-
4	33350000	33400000	13	308	0.0422078	-	-	-	-	-	-	-	-	0.012987	0.2222	-	0.0422078	0.96667	0.96667
4	33400000	33450000	24	255	0.0941176	RP11-802H3.2,RP11-802H3.1	lincRNA,pseudogene	0.0235294	0.275	0.25	-	-	-	-	-	-	0.0941176	0.96667	0.96667
4	34450000	34500000	1	377	0.00265252	-	-	0.00265252	0.3	-	-	-	-	-	-	-	-	-	-
4	34500000	34550000	1	375	0.00266667	-	-	0.00266667	0.25	-	-	-	-	-	-	-	-	-	-
4	35950000	36000000	3	358	0.00837989	ARAP2	protein_coding	-	-	-	0.00837989	0.2222	-	0.00837989	0.2778	-	0.00837989	0.2333	-
4	36050000	36100000	3	269	0.0111524	ARAP2,RP11-640B6.1	protein_coding,pseudogene	-	-	-	-	-	-	0.0111524	0.2778	-	0.0111524	0.2333	-
4	36550000	36600000	14	382	0.0366492	RP11-722M1.1	lincRNA	-	-	-	-	-	-	0.0026178	0.2222	-	0.0366492	0.4667	0.4667
4	36600000	36650000	17	401	0.042394	RP11-722M1.1	lincRNA	-	-	-	-	-	-	0.0149626	0.2222	0.2222	0.042394	0.4667	0.4667
4	36650000	36700000	1	299	0.00334448	-	-	-	-	-	-	-	-	0.00334448	0.2222	-	0.00334448	0.4667	-
4	37650000	37700000	1	418	0.00239234	RELL1	protein_coding	0.00239234	0.35	-	-	-	-	-	-	-	-	-	-
4	38200000	38250000	1	500	0.002	AC098680.1	miRNA	-	-	-	-	-	-	-	-	-	0.002	0.2667	-
4	38950000	39000000	1	470	0.00212766	TMEM156	protein_coding	0.00212766	0.4	-	-	-	-	-	-	-	-	-	-
4	39900000	39950000	4	253	0.0158103	TCEB1P33,PDS5A,RNA5SP159	pseudogene,protein_coding,rRNA	-	-	-	-	-	-	-	-	-	0.0158103	0.3333	-
4	39950000	40000000	1	283	0.00353357	PDS5A,PABPC1P1,RP11-333E13.2	protein_coding,pseudogene,pseudogene	-	-	-	-	-	-	-	-	-	0.00353357	0.3333	-
4	40050000	40100000	1	265	0.00377358	SNORA51,RNU6-1112P,RP11-333E13.4,N4BP2	snoRNA,snRNA,pseudogene,protein_coding	-	-	-	-	-	-	0.00377358	0.8333	-	-	-	-
4	40200000	40250000	1	370	0.0027027	RHOH	protein_coding	-	-	-	0.0027027	0.2778	-	-	-	-	-	-	-
4	40250000	40300000	1	366	0.00273224	RP11-395I6.2	lincRNA	-	-	-	0.00273224	0.25	-	-	-	-	-	-	-
4	40950000	41000000	9	376	0.0239362	RNA5SP160,APBB2	rRNA,protein_coding	-	-	-	-	-	-	-	-	-	0.0239362	0.5889	0.5667
4	41100000	41150000	1	253	0.00395257	RNU6-1195P,APBB2	snRNA,protein_coding	-	-	-	-	-	-	-	-	-	0.00395257	0.6333	-
4	41550000	41600000	3	372	0.00806452	LIMCH1	protein_coding	0.00806452	0.983333	-	-	-	-	-	-	-	-	-	-
4	42400000	42450000	7	327	0.0214067	SHISA3,AC084010.1,ATP8A1	protein_coding,miRNA,protein_coding	0.0030581	0.35	-	-	-	-	0.00611621	0.2778	-	0.0122324	0.4667	-
4	42450000	42500000	20	332	0.060241	ATP8A1,RPS7P7	protein_coding,pseudogene	0.0060241	0.2	-	0.0210843	0.3254	0.2778	0.0210843	0.3333	0.3333	0.060241	0.4667	0.4667
4	43200000	43250000	8	376	0.0212766	RP11-395F4.1	lincRNA	-	-	-	-	-	-	-	-	-	0.0212766	0.270825	-
4	43250000	43300000	12	357	0.0336135	-	-	-	-	-	-	-	-	-	-	-	0.0336135	0.2	0.2
4	43350000	43400000	5	420	0.0119048	-	-	-	-	-	-	-	-	-	-	-	0.0119048	0.30668	-
4	43550000	43600000	1	321	0.00311526	RP11-466J24.1	pseudogene	-	-	-	-	-	-	-	-	-	0.00311526	0.2667	-
4	45550000	45600000	2	337	0.00593472	-	-	0.00593472	0.3	-	-	-	-	-	-	-	0.00296736	0.2667	-
4	45850000	45900000	7	321	0.0218068	-	-	0.0218068	0.35	0.35	-	-	-	-	-	-	-	-	-
4	47450000	47500000	12	344	0.0348837	ATP10D,COMMD8,RP11-731J8.1	protein_coding,protein_coding,pseudogene	-	-	-	-	-	-	-	-	-	0.0348837	0.336083	0.3333
4	55150000	55200000	3	364	0.00824176	RP11-231C18.1,PDGFRA,FIP1L1	lincRNA,protein_coding,protein_coding	-	-	-	-	-	-	-	-	-	0.00824176	0.2333	-
4	55200000	55250000	1	418	0.00239234	RP11-231C18.1,RP11-231C18.2	lincRNA,lincRNA	-	-	-	-	-	-	-	-	-	0.00239234	0.2	-
4	57900000	57950000	3	533	0.00562852	IGFBP7,UBE2CP3	protein_coding,pseudogene	-	-	-	0.00562852	0.3333	-	-	-	-	-	-	-
4	57950000	58000000	10	347	0.0288184	IGFBP7,IGFBP7-AS1,snoU13	protein_coding,antisense,snoRNA	-	-	-	-	-	-	-	-	-	0.0288184	0.2	0.2
4	60700000	60750000	1	321	0.00311526	-	-	0.00311526	0.2	-	-	-	-	-	-	-	-	-	-
4	60850000	60900000	5	438	0.0114155	-	-	-	-	-	0.0114155	0.2778	0.2778	-	-	-	-	-	-
4	60900000	60950000	35	398	0.0879397	-	-	-	-	-	-	-	-	0.0879397	0.303174	0.3333	-	-	-
4	60950000	61000000	5	373	0.0134048	-	-	-	-	-	-	-	-	0.0134048	0.3222	-	-	-	-
4	61350000	61400000	1	503	0.00198807	-	-	0.00198807	0.25	-	-	-	-	-	-	-	-	-	-
4	62000000	62050000	2	414	0.00483092	RP11-16N2.1	lincRNA	0.00483092	0.225	-	-	-	-	-	-	-	-	-	-
4	62050000	62100000	1	324	0.00308642	RPL17P19,LPHN3	pseudogene,protein_coding	0.00308642	0.3	-	-	-	-	-	-	-	-	-	-
4	62300000	62350000	3	282	0.0106383	LPHN3	protein_coding	-	-	-	-	-	-	0.0106383	0.2222	-	-	-	-
4	64050000	64100000	3	459	0.00653595	-	-	-	-	-	-	-	-	-	-	-	0.00653595	0.3667	-
4	64100000	64150000	5	363	0.0137741	-	-	-	-	-	-	-	-	-	-	-	0.0137741	0.3667	0.3667
4	65200000	65250000	1	305	0.00327869	TECRL	protein_coding	-	-	-	-	-	-	-	-	-	0.00327869	0.2667	-
4	65250000	65300000	10	403	0.0248139	TECRL,RP11-204H9.2,RNU6-191P	protein_coding,pseudogene,snRNA	0.0248139	0.375	0.45	0.0248139	0.4167	0.4167	-	-	-	0.0248139	0.33332	0.4333
4	65300000	65350000	1	391	0.00255754	-	-	0.00255754	0.25	-	-	-	-	-	-	-	0.00255754	0.2	-
4	65350000	65400000	12	413	0.0290557	-	-	0.0169491	0.307143	-	-	-	-	-	-	-	0.0290557	0.325008	-
4	65400000	65450000	3	450	0.00666667	-	-	0.00666667	0.266667	-	-	-	-	-	-	-	0.00666667	0.344467	-
4	67600000	67650000	3	329	0.00911854	-	-	-	-	-	-	-	-	-	-	-	0.00911854	0.5667	-
4	68450000	68500000	1	333	0.003003	UBA6,STAP1	protein_coding,protein_coding	-	-	-	0.003003	0.6111	-	-	-	-	-	-	-
4	68700000	68750000	4	311	0.0128617	UBA6-AS1,TMPRSS11D	antisense,protein_coding	-	-	-	0.0128617	0.61805	-	-	-	-	-	-	-
4	68850000	68900000	3	380	0.00789474	TMPRSS11GP,RNU6-95P,UBA6-AS1	pseudogene,snRNA,antisense	-	-	-	0.00789474	0.7222	-	-	-	-	-	-	-
4	69300000	69350000	10	367	0.027248	TMPRSS11E	protein_coding	0.027248	0.35	0.35	-	-	-	-	-	-	-	-	-
4	69350000	69400000	2	193	0.0103627	TMPRSS11E,UGT2B29P	protein_coding,pseudogene	0.0103627	0.35	-	-	-	-	-	-	-	-	-	-
4	69650000	69700000	1	336	0.00297619	CTD-2005D20.1,RP11-468N14.1,RP11-468N14.3,UGT2B10	pseudogene,pseudogene,pseudogene,protein_coding	0.00297619	0.2	-	-	-	-	-	-	-	-	-	-
4	70750000	70800000	2	253	0.00790514	RP11-736K12.1,CSN1S1	pseudogene,protein_coding	-	-	-	-	-	-	-	-	-	0.00790514	0.2	-
4	71850000	71900000	17	254	0.0669291	DCK,MOB1B	protein_coding,protein_coding	-	-	-	0.0669291	0.5556	0.5556	-	-	-	-	-	-
4	72100000	72150000	1	278	0.00359712	SLC4A4	protein_coding	-	-	-	0.00359712	0.2222	-	-	-	-	-	-	-
4	72400000	72450000	17	312	0.0544872	SLC4A4	protein_coding	0.0544872	0.205882	0.2	-	-	-	-	-	-	-	-	-
4	73050000	73100000	1	390	0.0025641	-	-	-	-	-	-	-	-	-	-	-	0.0025641	0.3	-
4	73250000	73300000	2	288	0.00694444	ADAMTS3	protein_coding	0.00694444	0.4	-	-	-	-	0.00347222	0.2222	-	-	-	-
4	73300000	73350000	1	280	0.00357143	ADAMTS3	protein_coding	0.00357143	0.3	-	-	-	-	-	-	-	-	-	-
4	73350000	73400000	4	269	0.0148699	ADAMTS3	protein_coding	0.0148699	0.3	-	-	-	-	-	-	-	-	-	-
4	74150000	74200000	7	234	0.0299145	RP11-692D12.1	antisense	-	-	-	0.0299145	0.5278	0.5278	-	-	-	-	-	-
4	74200000	74250000	1	336	0.00297619	RP11-580P21.1	pseudogene	-	-	-	0.00297619	0.5278	-	-	-	-	-	-	-
4	74300000	74350000	9	310	0.0290323	AFM,AFP	protein_coding,protein_coding	0.0258065	0.25625	0.25	-	-	-	-	-	-	0.0193548	0.288883	0.3
4	74350000	74400000	1	313	0.00319489	RP11-622A1.2,AFM	lincRNA,protein_coding	0.00319489	0.2	-	-	-	-	-	-	-	-	-	-
4	74450000	74500000	1	303	0.00330033	RASSF6	protein_coding	0.00330033	0.2	-	-	-	-	-	-	-	-	-	-
4	74500000	74550000	2	325	0.00615385	-	-	0.00615385	0.25	-	-	-	-	-	-	-	0.00615385	0.2	-
4	74550000	74600000	1	344	0.00290698	AC112518.3	lincRNA	0.00290698	0.25	-	-	-	-	-	-	-	0.00290698	0.2333	-
4	74850000	74900000	1	287	0.00348432	CXCL5,RN7SL218P,PPBP	protein_coding,misc_RNA,protein_coding	0.00348432	0.25	-	-	-	-	-	-	-	0.00348432	0.2667	-
4	75050000	75100000	9	232	0.0387931	MTHFD2L	protein_coding	0.0387931	0.45	0.45	-	-	-	-	-	-	0.0344828	0.25	-
4	75100000	75150000	5	259	0.019305	MTHFD2L	protein_coding	0.019305	0.45	0.45	-	-	-	-	-	-	0.015444	0.2	-
4	76750000	76800000	8	322	0.0248447	PPEF2,RP11-556N4.1,RNU2-16P	protein_coding,antisense,snRNA	-	-	-	-	-	-	-	-	-	0.0248447	0.5583	0.6333
4	76800000	76850000	26	358	0.0726257	NAAA,PPEF2	protein_coding,protein_coding	-	-	-	-	-	-	-	-	-	0.0726257	0.632019	0.6333
4	80700000	80750000	2	304	0.00657895	PCAT4	lincRNA	-	-	-	-	-	-	0.00657895	0.2222	-	-	-	-
4	82600000	82650000	2	342	0.00584795	RASGEF1B,RP11-689K5.3	protein_coding,lincRNA	-	-	-	-	-	-	0.00584795	0.2222	-	-	-	-
4	83050000	83100000	4	288	0.0138889	RNU6-499P,HNRNPA3P13	snRNA,pseudogene	-	-	-	-	-	-	0.0138889	0.2222	-	-	-	-
4	83750000	83800000	2	268	0.00746269	SEC31A	protein_coding	-	-	-	-	-	-	-	-	-	0.00746269	0.2	-
4	84050000	84100000	1	281	0.00355872	PLAC8	protein_coding	-	-	-	-	-	-	-	-	-	0.00355872	0.2333	-
4	84100000	84150000	11	327	0.0336391	-	-	-	-	-	-	-	-	-	-	-	0.0336391	0.2333	0.2333
4	84150000	84200000	1	295	0.00338983	RP11-576N17.5,COQ2,RP11-576N17.3,RP11-576N17.2	lincRNA,protein_coding,pseudogene,pseudogene	0.00338983	0.2	-	-	-	-	-	-	-	-	-	-
4	84200000	84250000	2	288	0.00694444	HPSE,COQ2	protein_coding,protein_coding	-	-	-	-	-	-	-	-	-	0.00694444	0.2	-
4	85150000	85200000	1	341	0.00293255	RP11-274J2.1,RP11-8L2.1,RNU6-774P	pseudogene,processed_transcript,snRNA	-	-	-	0.00293255	0.4167	-	-	-	-	-	-	-
4	85400000	85450000	1	293	0.00341297	NKX6-1	protein_coding	0.00341297	0.2	-	-	-	-	-	-	-	-	-	-
4	86450000	86500000	5	384	0.0130208	ARHGAP24	protein_coding	0.0130208	0.2	0.2	-	-	-	-	-	-	-	-	-
4	92050000	92100000	1	283	0.00353357	CCSER1	protein_coding	0.00353357	0.25	-	0.00353357	0.2778	-	-	-	-	-	-	-
4	94700000	94750000	1	348	0.00287356	RNA5SP164	rRNA	0.00287356	0.45	-	-	-	-	-	-	-	-	-	-
4	95150000	95200000	1	306	0.00326797	SMARCAD1	protein_coding	0.00326797	0.35	-	0.00326797	0.3333	-	-	-	-	-	-	-
4	95400000	95450000	2	236	0.00847458	PDLIM5	protein_coding	-	-	-	-	-	-	0.00847458	0.2778	-	-	-	-
4	95800000	95850000	1	390	0.0025641	BMPR1B	protein_coding	-	-	-	0.0025641	0.25	-	-	-	-	-	-	-
4	103000000	103050000	1	307	0.00325733	-	-	0.00325733	0.65	-	-	-	-	-	-	-	0.00325733	0.2667	-
4	103050000	103100000	2	346	0.00578035	-	-	0.00578035	0.65	-	-	-	-	-	-	-	0.00578035	0.2667	-
4	103100000	103150000	2	339	0.00589971	-	-	0.00589971	0.725	-	-	-	-	-	-	-	0.00589971	0.2667	-
4	109100000	109150000	1	285	0.00350877	LEF1-AS1	processed_transcript	-	-	-	0.00350877	0.3056	-	-	-	-	-	-	-
4	109650000	109700000	1	314	0.00318471	ETNPPL,RP11-75N20.2	protein_coding,pseudogene	-	-	-	0.00318471	0.2222	-	-	-	-	0.00318471	0.3	-
4	109750000	109800000	1	272	0.00367647	COL25A1	protein_coding	-	-	-	-	-	-	-	-	-	0.00367647	0.3333	-
4	111650000	111700000	3	307	0.00977199	-	-	-	-	-	-	-	-	-	-	-	0.00977199	0.300033	-
4	111700000	111750000	4	315	0.0126984	RP11-777N19.1	lincRNA	-	-	-	-	-	-	-	-	-	0.0126984	0.2667	-
4	111750000	111800000	15	222	0.0675676	AC024198.1,MIR297	miRNA,miRNA	-	-	-	-	-	-	0.0135135	0.2222	-	0.0675676	0.568873	0.5333
4	111800000	111850000	5	284	0.0176056	-	-	0.00352113	0.2	-	0.00352113	0.3333	-	-	-	-	0.0140845	0.491675	-
4	114900000	114950000	4	348	0.0114942	ARSJ	protein_coding	0.0114942	0.2	-	-	-	-	-	-	-	-	-	-
4	114950000	115000000	4	327	0.0122324	-	-	0.0122324	0.2	-	-	-	-	-	-	-	-	-	-
4	115250000	115300000	2	321	0.00623053	-	-	0.00311526	0.2	-	-	-	-	-	-	-	0.00311526	0.3	-
4	117100000	117150000	2	350	0.00571429	TTC39CP1,RP11-659O3.1	pseudogene,lincRNA	-	-	-	-	-	-	-	-	-	0.00571429	0.3333	-
4	118900000	118950000	2	246	0.00813008	-	-	0.00813008	0.25	-	-	-	-	-	-	-	-	-	-
4	119000000	119050000	1	268	0.00373134	NDST3	protein_coding	-	-	-	-	-	-	0.00373134	1	-	-	-	-
4	120050000	120100000	1	336	0.00297619	MYOZ2	protein_coding	-	-	-	0.00297619	0.2222	-	-	-	-	-	-	-
4	120150000	120200000	1	229	0.00436681	USP53	protein_coding	-	-	-	0.00436681	0.3056	-	-	-	-	-	-	-
4	120550000	120600000	1	282	0.0035461	PDE5A	protein_coding	-	-	-	-	-	-	-	-	-	0.0035461	0.3	-
4	121800000	121850000	5	336	0.014881	SETP12,PRDM5	pseudogene,protein_coding	0.014881	0.5	0.5	-	-	-	-	-	-	0.00892857	0.6333	-
4	121850000	121900000	1	493	0.0020284	-	-	-	-	-	-	-	-	-	-	-	0.0020284	0.2333	-
4	123550000	123600000	1	358	0.0027933	IL21-AS1	antisense	-	-	-	0.0027933	0.2222	-	-	-	-	-	-	-
4	123800000	123850000	1	383	0.00261097	SPATA5,RP11-170N16.3,FGF2,NUDT6	protein_coding,antisense,protein_coding,protein_coding	0.00261097	0.25	-	-	-	-	-	-	-	-	-	-
4	124500000	124550000	1	321	0.00311526	-	-	-	-	-	0.00311526	0.3056	-	-	-	-	-	-	-
4	125750000	125800000	3	380	0.00789474	-	-	-	-	-	-	-	-	-	-	-	0.00789474	0.344433	-
4	125800000	125850000	11	379	0.0290238	-	-	-	-	-	-	-	-	-	-	-	0.0290238	0.469673	0.5333
4	125850000	125900000	1	341	0.00293255	-	-	-	-	-	-	-	-	-	-	-	0.00293255	0.4333	-
4	126300000	126350000	1	281	0.00355872	FAT4	protein_coding	-	-	-	-	-	-	0.00355872	0.3333	-	-	-	-
4	126400000	126450000	1	344	0.00290698	FAT4	protein_coding	0.00290698	0.25	-	0.00290698	0.3056	-	0.00290698	0.3889	-	-	-	-
4	129450000	129500000	2	284	0.00704225	RP11-184M15.1,RP11-130C6.1	lincRNA,lincRNA	-	-	-	-	-	-	0.00704225	0.2222	-	0.00704225	0.2667	-
4	129500000	129550000	4	347	0.0115274	RP11-184M15.2	lincRNA	0.00576369	0.775	-	-	-	-	0.00576369	0.2222	-	0.00288184	0.2667	-
4	130350000	130400000	6	393	0.0152672	-	-	-	-	-	-	-	-	-	-	-	0.0152672	0.2333	0.2333
4	130400000	130450000	2	427	0.00468384	-	-	0.00234192	0.2	-	-	-	-	-	-	-	0.00234192	0.2333	-
4	131700000	131750000	3	390	0.00769231	-	-	-	-	-	-	-	-	-	-	-	0.00769231	0.2667	-
4	131750000	131800000	10	407	0.02457	-	-	0.002457	0.2	-	-	-	-	-	-	-	0.02457	0.2667	0.2667
4	132000000	132050000	2	250	0.008	RP11-488I4.2	pseudogene	0.008	0.25	-	-	-	-	-	-	-	-	-	-
4	134400000	134450000	1	317	0.00315457	-	-	0.00315457	0.2	-	-	-	-	-	-	-	-	-	-
4	135900000	135950000	2	330	0.00606061	-	-	-	-	-	-	-	-	-	-	-	0.00606061	0.4333	-
4	136700000	136750000	1	385	0.0025974	RP11-780O17.1	lincRNA	-	-	-	0.0025974	0.2222	-	-	-	-	-	-	-
4	137700000	137750000	2	365	0.00547945	RP11-138I17.1	lincRNA	-	-	-	0.00547945	0.3056	-	-	-	-	-	-	-
4	138500000	138550000	1	317	0.00315457	RP11-714L20.1	lincRNA	-	-	-	-	-	-	0.00315457	0.2222	-	0.00315457	0.2	-
4	138900000	138950000	12	337	0.0356083	LINC00616	lincRNA	-	-	-	0.0356083	0.25	0.25	0.00593472	0.2222	-	0.00593472	0.4333	-
4	138950000	139000000	27	364	0.0741758	SLC7A11-AS1,LINC00616	processed_transcript,lincRNA	0.0192308	0.2	0.2	0.0741758	0.2572	0.25	0.0302198	0.2222	0.2222	0.0302198	0.345427	0.3333
4	139000000	139050000	4	305	0.0131147	LINC00616,SLC7A11-AS1	lincRNA,processed_transcript	-	-	-	0.0131147	0.25	-	-	-	-	-	-	-
4	139050000	139100000	4	276	0.0144928	SLC7A11-AS1,LINC00616,SLC7A11	processed_transcript,lincRNA,protein_coding	-	-	-	0.0108696	0.25	-	-	-	-	0.00362319	0.2333	-
4	139100000	139150000	1	302	0.00331126	SLC7A11	protein_coding	-	-	-	0.00331126	0.2778	-	-	-	-	0.00331126	0.3333	-
4	139150000	139200000	3	288	0.0104167	SLC7A11,RP11-733C7.1	protein_coding,lincRNA	0.0104167	0.3	-	-	-	-	-	-	-	-	-	-
4	139900000	139950000	4	226	0.0176991	RP11-371F15.3,CCRN4L,AC093602.1,ELF2	antisense,protein_coding,miRNA,protein_coding	0.0176991	0.325	-	-	-	-	-	-	-	-	-	-
4	140650000	140700000	1	329	0.00303951	MAML3,MGST2	protein_coding,protein_coding	0.00303951	0.4	-	-	-	-	-	-	-	-	-	-
4	140950000	141000000	1	292	0.00342466	MAML3	protein_coding	0.00342466	0.4	-	-	-	-	-	-	-	-	-	-
4	141250000	141300000	29	256	0.113281	RP11-425I13.3,RP11-425I13.1,SCOC	antisense,pseudogene,protein_coding	-	-	-	0.00390625	0.3333	-	0.113281	0.224117	0.2222	0.00390625	0.3333	-
4	141300000	141350000	2	240	0.00833333	CLGN,SCOC	protein_coding,protein_coding	-	-	-	-	-	-	0.00833333	0.2222	-	-	-	-
4	141350000	141400000	20	274	0.0729927	RP11-542P2.1	protein_coding	-	-	-	-	-	-	0.0729927	0.2222	0.2222	-	-	-
4	141400000	141450000	1	190	0.00526316	ELMOD2,RP11-542P2.1	protein_coding,protein_coding	-	-	-	-	-	-	-	-	-	0.00526316	0.2333	-
4	141450000	141500000	5	276	0.0181159	RN7SL152P,UCP1,ELMOD2	misc_RNA,protein_coding,protein_coding	-	-	-	-	-	-	-	-	-	0.0181159	0.21998	-
4	141750000	141800000	1	336	0.00297619	RNF150	protein_coding	-	-	-	-	-	-	-	-	-	0.00297619	0.2667	-
4	142050000	142100000	6	306	0.0196078	RNF150	protein_coding	0.0196078	0.2	0.2	-	-	-	0.0196078	0.2222	0.2222	-	-	-
4	142100000	142150000	8	354	0.0225989	RNF150,ZNF330	protein_coding,protein_coding	0.0225989	0.39375	0.45	-	-	-	0.0225989	0.2222	0.2222	-	-	-
4	142950000	143000000	30	329	0.0911854	INPP4B	protein_coding	-	-	-	0.0151976	0.2778	0.2778	0.0911854	0.28705	0.3333	0.0911854	0.26781	0.2667
4	143000000	143050000	17	301	0.0564784	INPP4B	protein_coding	-	-	-	-	-	-	0.0564784	0.2778	0.2778	0.0564784	0.268659	0.2667
4	143100000	143150000	3	314	0.00955414	INPP4B	protein_coding	0.00955414	0.3	-	-	-	-	-	-	-	-	-	-
4	143150000	143200000	2	266	0.0075188	INPP4B	protein_coding	0.0075188	0.3	-	-	-	-	-	-	-	-	-	-
4	144050000	144100000	1	247	0.00404858	RP11-284M14.1	antisense	0.00404858	0.35	-	-	-	-	-	-	-	-	-	-
4	144450000	144500000	2	290	0.00689655	GUSBP5,RP11-481K16.2,FREM3,SMARCA5	pseudogene,pseudogene,protein_coding,protein_coding	0.00689655	0.2	-	-	-	-	-	-	-	-	-	-
4	144500000	144550000	2	287	0.00696864	GUSBP5,FREM3	pseudogene,protein_coding	0.00348432	0.2	-	0.00348432	0.2222	-	-	-	-	-	-	-
4	144550000	144600000	2	207	0.00966184	FREM3,GUSBP5	protein_coding,pseudogene	0.00966184	0.2	-	-	-	-	-	-	-	-	-	-
4	145000000	145050000	1	147	0.00680272	GYPA,GYPB,RP11-673E1.4	protein_coding,protein_coding,antisense	0.00680272	0.45	-	-	-	-	-	-	-	-	-	-
4	145050000	145100000	6	180	0.0333333	GYPA,GYPB	protein_coding,protein_coding	-	-	-	-	-	-	0.0333333	0.2222	0.2222	0.0333333	0.3333	0.3333
4	146700000	146750000	5	272	0.0183823	ZNF827	protein_coding	-	-	-	-	-	-	0.0183823	0.2222	0.2222	-	-	-
4	148200000	148250000	1	281	0.00355872	-	-	-	-	-	-	-	-	-	-	-	0.00355872	0.2	-
4	148300000	148350000	10	284	0.0352113	RP11-364M6.1	pseudogene	-	-	-	-	-	-	0.0352113	0.2222	0.2222	-	-	-
4	148650000	148700000	3	317	0.00946372	RNA5SP165,ARHGAP10	rRNA,protein_coding	0.00946372	0.2	-	-	-	-	-	-	-	-	-	-
4	148700000	148750000	10	288	0.0347222	ARHGAP10,MIR4799,RN7SL254P	protein_coding,miRNA,misc_RNA	0.0138889	0.35	-	-	-	-	-	-	-	0.0208333	0.2	0.2
4	148750000	148800000	5	374	0.013369	ARHGAP10	protein_coding	0.013369	0.51	-	-	-	-	-	-	-	-	-	-
4	148800000	148850000	14	321	0.0436137	ARHGAP10,RP11-315D13.1	protein_coding,pseudogene	-	-	-	-	-	-	-	-	-	0.0436137	0.2	0.2
4	148850000	148900000	5	309	0.0161812	ARHGAP10	protein_coding	-	-	-	-	-	-	0.012945	0.2639	-	0.00647249	0.2	-
4	149150000	149200000	1	314	0.00318471	NR3C2	protein_coding	-	-	-	-	-	-	0.00318471	0.2222	-	-	-	-
4	149300000	149350000	4	301	0.013289	NR3C2	protein_coding	-	-	-	0.013289	0.2778	-	0.00332226	0.4444	-	0.013289	0.3333	-
4	151150000	151200000	1	266	0.0037594	DCLK2,LRBA	protein_coding,protein_coding	0.0037594	0.2	-	-	-	-	-	-	-	-	-	-
4	151250000	151300000	2	244	0.00819672	LRBA	protein_coding	0.00819672	0.4	-	0.00819672	0.2778	-	0.00819672	0.2778	-	0.00819672	0.4667	-
4	151500000	151550000	12	202	0.0594059	RP11-1336O20.2,MAB21L2,LRBA	antisense,protein_coding,protein_coding	0.0594059	0.404167	0.4	0.0594059	0.3056	0.3056	0.0594059	0.2778	0.2778	0.0594059	0.4333	0.4333
4	151550000	151600000	28	189	0.148148	AC110813.1,LRBA	miRNA,protein_coding	0.148148	0.401786	0.4	0.148148	0.3056	0.3056	0.148148	0.2778	0.2778	0.148148	0.4333	0.4333
4	152700000	152750000	1	300	0.00333333	RP11-424M21.1	lincRNA	0.00333333	0.6	-	-	-	-	0.00333333	0.2222	-	0.00333333	0.3	-
4	153500000	153550000	2	272	0.00735294	RP11-555K12.2,TMEM154	pseudogene,protein_coding	0.00735294	0.2	-	-	-	-	-	-	-	0.00735294	0.2333	-
4	153550000	153600000	3	341	0.00879765	TMEM154,RP11-768B22.2	protein_coding,antisense	0.00879765	0.283333	-	-	-	-	-	-	-	0.00879765	0.244433	-
4	153600000	153650000	12	347	0.0345821	TMEM154	protein_coding	-	-	-	0.0317003	0.277791	-	-	-	-	0.00288184	0.2333	-
4	153850000	153900000	1	318	0.00314465	FHDC1	protein_coding	-	-	-	-	-	-	-	-	-	0.00314465	0.3	-
4	153900000	153950000	1	450	0.00222222	FHDC1	protein_coding	-	-	-	0.00222222	0.4722	-	-	-	-	-	-	-
4	154550000	154600000	1	332	0.00301205	RP11-153M7.1,RP11-153M7.3,KIAA0922	pseudogene,pseudogene,protein_coding	-	-	-	0.00301205	0.2222	-	-	-	-	-	-	-
4	154600000	154650000	14	323	0.0433436	RP11-153M7.5,RP11-153M7.3,RNF175,TLR2	antisense,pseudogene,protein_coding,protein_coding	-	-	-	0.0433436	0.2222	0.2222	-	-	-	-	-	-
4	154650000	154700000	1	315	0.0031746	RNF175	protein_coding	-	-	-	-	-	-	0.0031746	0.2222	-	-	-	-
4	155050000	155100000	1	278	0.00359712	-	-	-	-	-	0.00359712	0.25	-	-	-	-	-	-	-
4	155300000	155350000	5	327	0.0152905	DCHS2	protein_coding	-	-	-	0.0152905	0.2222	0.2222	-	-	-	-	-	-
4	156500000	156550000	2	382	0.0052356	-	-	-	-	-	0.0052356	0.25	-	-	-	-	-	-	-
4	156750000	156800000	1	398	0.00251256	TDO2,ASIC5	protein_coding,protein_coding	-	-	-	-	-	-	0.00251256	0.4444	-	-	-	-
4	156850000	156900000	1	422	0.00236967	CTSO	protein_coding	-	-	-	-	-	-	0.00236967	0.3333	-	-	-	-
4	157050000	157100000	6	450	0.0133333	-	-	-	-	-	-	-	-	-	-	-	0.0133333	0.255533	-
4	157450000	157500000	1	341	0.00293255	-	-	-	-	-	-	-	-	-	-	-	0.00293255	0.3333	-
4	157500000	157550000	1	355	0.0028169	RP11-171N4.1	lincRNA	0.0028169	0.3	-	-	-	-	-	-	-	-	-	-
4	157550000	157600000	1	373	0.00268097	RP11-171N4.2,RP11-171N4.3	protein_coding,antisense	0.00268097	0.3	-	-	-	-	-	-	-	-	-	-
4	158600000	158650000	5	315	0.015873	-	-	0.015873	0.31	-	-	-	-	-	-	-	0.0031746	0.3667	-
4	158650000	158700000	3	256	0.0117188	Y_RNA	misc_RNA	0.0117188	0.333333	-	-	-	-	-	-	-	-	-	-
4	161100000	161150000	1	345	0.00289855	-	-	0.00289855	0.2	-	-	-	-	0.00289855	0.2778	-	-	-	-
4	162600000	162650000	5	347	0.0144092	FSTL5	protein_coding	0.0144092	0.37	-	-	-	-	-	-	-	-	-	-
4	163450000	163500000	41	407	0.100737	-	-	0.100737	0.25122	0.25	-	-	-	-	-	-	-	-	-
4	163500000	163550000	24	430	0.055814	-	-	0.055814	0.25625	0.25	-	-	-	-	-	-	-	-	-
4	164150000	164200000	1	315	0.0031746	RP11-719L21.1	pseudogene	-	-	-	-	-	-	-	-	-	0.0031746	0.5	-
4	164200000	164250000	11	313	0.0351438	NPY1R	protein_coding	-	-	-	-	-	-	-	-	-	0.0351438	0.524218	0.5333
4	164250000	164300000	4	357	0.0112045	NPY1R,NPY5R	protein_coding,protein_coding	-	-	-	-	-	-	-	-	-	0.0112045	0.56665	-
4	164300000	164350000	3	373	0.0080429	RPL35AP12	pseudogene	-	-	-	-	-	-	-	-	-	0.0080429	0.533367	-
4	165550000	165600000	1	328	0.00304878	-	-	-	-	-	0.00304878	0.3889	-	-	-	-	-	-	-
4	165950000	166000000	4	361	0.0110803	RP11-366M4.17,RP11-219C20.3,RP11-219C20.1,TMEM192,TRIM60	pseudogene,lincRNA,pseudogene,protein_coding,protein_coding	-	-	-	0.0110803	0.25	-	-	-	-	0.00277008	0.3667	-
4	166250000	166300000	7	400	0.0175	MSMO1,CPE	protein_coding,protein_coding	0.0175	0.207143	0.2	-	-	-	-	-	-	-	-	-
4	167000000	167050000	5	367	0.013624	TLL1	protein_coding	-	-	-	-	-	-	-	-	-	0.013624	0.22664	-
4	167850000	167900000	1	320	0.003125	SPOCK3	protein_coding	-	-	-	0.003125	0.2222	-	-	-	-	-	-	-
4	167900000	167950000	1	311	0.00321543	SPOCK3	protein_coding	-	-	-	0.00321543	0.2222	-	-	-	-	-	-	-
4	168200000	168250000	3	286	0.0104895	RP11-436A7.1	lincRNA	0.0104895	0.283333	-	-	-	-	-	-	-	-	-	-
4	168250000	168300000	10	406	0.0246305	-	-	0.0246305	0.2	0.2	-	-	-	-	-	-	-	-	-
4	168300000	168350000	1	329	0.00303951	RN7SL776P	misc_RNA	0.00303951	0.2	-	-	-	-	-	-	-	-	-	-
4	168750000	168800000	2	316	0.00632911	-	-	-	-	-	-	-	-	0.00632911	0.2778	-	-	-	-
4	169700000	169750000	4	421	0.00950119	PALLD	protein_coding	0.00950119	0.475	-	-	-	-	-	-	-	0.00950119	0.45835	-
4	170150000	170200000	1	264	0.00378788	SH3RF1	protein_coding	0.00378788	0.4	-	0.00378788	0.25	-	-	-	-	-	-	-
4	172600000	172650000	3	420	0.00714286	-	-	-	-	-	0.00714286	0.2778	-	-	-	-	-	-	-
4	172650000	172700000	5	343	0.0145773	-	-	0.0145773	0.25	0.25	0.0116618	0.3056	-	-	-	-	-	-	-
4	172700000	172750000	2	314	0.00636943	GALNTL6	protein_coding	0.00636943	0.25	-	-	-	-	-	-	-	-	-	-
4	172900000	172950000	5	345	0.0144928	GALNTL6	protein_coding	-	-	-	-	-	-	0.0144928	0.26668	-	-	-	-
4	173500000	173550000	2	322	0.00621118	GALNTL6	protein_coding	-	-	-	-	-	-	0.00621118	0.2222	-	-	-	-
4	174050000	174100000	7	320	0.021875	RP11-10K16.1,RN7SL253P,GALNT7	antisense,misc_RNA,protein_coding	-	-	-	-	-	-	-	-	-	0.021875	0.3	0.3
4	174100000	174150000	6	287	0.0209059	GALNT7	protein_coding	-	-	-	-	-	-	-	-	-	0.0209059	0.3	0.3
4	174250000	174300000	20	245	0.0816327	HMGB2,SAP30,RP11-798M19.3,RP11-798M19.6	protein_coding,protein_coding,antisense,antisense	-	-	-	0.0816327	0.33608	0.3333	-	-	-	-	-	-
4	174300000	174350000	8	251	0.0318725	RPL5P11,SCRG1	pseudogene,protein_coding	-	-	-	0.0318725	0.322887	0.3333	-	-	-	-	-	-
4	174350000	174400000	3	298	0.0100671	RP11-489G11.3,RNU6-1096P	lincRNA,snRNA	-	-	-	-	-	-	-	-	-	0.0100671	0.2	-
4	175000000	175050000	1	384	0.00260417	RP11-148L24.1	lincRNA	0.00260417	0.55	-	-	-	-	-	-	-	0.00260417	0.3	-
4	175050000	175100000	1	359	0.00278552	RP11-248N22.1,RP11-248N22.2,RP11-148L24.1	lincRNA,lincRNA,lincRNA	0.00278552	0.2	-	-	-	-	-	-	-	0.00278552	0.2	-
4	175100000	175150000	1	296	0.00337838	RP11-148L24.1	lincRNA	0.00337838	0.25	-	-	-	-	-	-	-	-	-	-
4	175500000	175550000	1	283	0.00353357	-	-	-	-	-	-	-	-	-	-	-	0.00353357	0.2667	-
4	175550000	175600000	2	354	0.00564972	GLRA3	protein_coding	-	-	-	-	-	-	-	-	-	0.00564972	0.25	-
4	175800000	175850000	3	394	0.00761421	AC105914.1,RP13-577H12.3,ADAM29	miRNA,pseudogene,protein_coding	0.00761421	0.45	-	-	-	-	-	-	-	-	-	-
4	175850000	175900000	10	356	0.0280899	RP13-577H12.2,ADAM29	antisense,protein_coding	0.0280899	0.46	0.45	-	-	-	-	-	-	-	-	-
4	177950000	178000000	2	356	0.00561798	-	-	0.00561798	0.2	-	-	-	-	-	-	-	-	-	-
4	178000000	178050000	1	306	0.00326797	-	-	0.00326797	0.2	-	-	-	-	-	-	-	-	-	-
4	178300000	178350000	1	343	0.00291545	-	-	0.00291545	0.2	-	-	-	-	-	-	-	0.00291545	0.2	-
4	178850000	178900000	4	282	0.0141844	LINC01098	protein_coding	-	-	-	-	-	-	-	-	-	0.0141844	0.224975	-
4	180100000	180150000	5	367	0.013624	-	-	0.013624	0.25	0.25	-	-	-	-	-	-	0.0027248	0.2	-
4	180200000	180250000	5	407	0.012285	-	-	0.012285	0.6	0.6	-	-	-	-	-	-	-	-	-
4	180500000	180550000	1	422	0.00236967	-	-	-	-	-	-	-	-	-	-	-	0.00236967	0.2333	-
4	181050000	181100000	1	301	0.00332226	-	-	0.00332226	0.35	-	0.00332226	0.3056	-	-	-	-	-	-	-
4	181150000	181200000	1	398	0.00251256	-	-	0.00251256	0.3	-	-	-	-	-	-	-	-	-	-
4	181200000	181250000	1	408	0.00245098	-	-	-	-	-	0.00245098	0.25	-	-	-	-	-	-	-
4	181800000	181850000	30	351	0.0854701	-	-	0.0854701	0.248333	0.25	-	-	-	-	-	-	-	-	-
4	181850000	181900000	2	361	0.00554017	-	-	0.00554017	0.25	-	-	-	-	-	-	-	-	-	-
4	181950000	182000000	1	337	0.00296736	LINC00290	lincRNA	-	-	-	-	-	-	-	-	-	0.00296736	0.2333	-
4	182050000	182100000	1	477	0.00209644	LINC00290	lincRNA	0.00209644	0.45	-	-	-	-	-	-	-	-	-	-
4	182100000	182150000	1	360	0.00277778	-	-	-	-	-	-	-	-	-	-	-	0.00277778	0.2667	-
4	182300000	182350000	18	390	0.0461539	-	-	0.0461539	0.558333	0.55	-	-	-	-	-	-	0.0461539	0.4	0.4
4	182350000	182400000	4	449	0.00890869	-	-	0.00890869	0.55	-	-	-	-	-	-	-	0.00890869	0.4	-
4	182500000	182550000	2	438	0.00456621	-	-	0.00456621	0.5	-	-	-	-	-	-	-	-	-	-
4	183000000	183050000	1	424	0.00235849	AC108142.1	antisense	-	-	-	-	-	-	-	-	-	0.00235849	0.2667	-
4	183400000	183450000	1	373	0.00268097	TENM3	protein_coding	-	-	-	-	-	-	-	-	-	0.00268097	0.4667	-
4	183750000	183800000	1	488	0.00204918	-	-	-	-	-	-	-	-	-	-	-	0.00204918	0.3667	-
4	184100000	184150000	1	292	0.00342466	WWC2	protein_coding	0.00342466	0.2	-	-	-	-	-	-	-	-	-	-
4	184250000	184300000	2	511	0.00391389	snoU13	snoRNA	0.00391389	0.25	-	-	-	-	-	-	-	-	-	-
4	184300000	184350000	5	504	0.00992063	AC093844.1,RP11-451F20.1,RP11-692E14.1	miRNA,pseudogene,pseudogene	0.00992063	0.25	0.25	-	-	-	-	-	-	-	-	-
4	184500000	184550000	1	486	0.00205761	snoU13	snoRNA	0.00205761	0.25	-	-	-	-	-	-	-	-	-	-
4	184750000	184800000	1	336	0.00297619	STOX2	protein_coding	-	-	-	-	-	-	0.00297619	0.2778	-	-	-	-
4	184850000	184900000	9	399	0.0225564	STOX2	protein_coding	-	-	-	-	-	-	0.00250627	0.2222	-	0.0225564	0.3037	0.3
4	184900000	184950000	1	339	0.00294985	RP11-739P1.2,STOX2	sense_intronic,protein_coding	0.00294985	0.35	-	-	-	-	-	-	-	-	-	-
4	185050000	185100000	2	442	0.00452489	ENPP6	protein_coding	-	-	-	-	-	-	0.00452489	0.2778	-	-	-	-
4	185300000	185350000	2	398	0.00502513	RP11-290F5.1,IRF2	lincRNA,protein_coding	0.00502513	0.3	-	0.00251256	0.3056	-	-	-	-	0.00502513	0.35	-
4	185750000	185800000	1	448	0.00223214	RP11-701P16.5,MIR3945	lincRNA,miRNA	-	-	-	-	-	-	0.00223214	0.2222	-	-	-	-
4	186300000	186350000	1	286	0.0034965	ANKRD37,Y_RNA,UFSP2,RP11-714G18.1,LRP2BP,C4orf47	protein_coding,misc_RNA,protein_coding,antisense,protein_coding,protein_coding	0.0034965	0.25	-	-	-	-	-	-	-	-	-	-
4	186450000	186500000	1	353	0.00283286	PDLIM3	protein_coding	-	-	-	-	-	-	-	-	-	0.00283286	0.3	-
4	186550000	186600000	2	372	0.00537634	RP11-626E13.1,SORBS2	antisense,protein_coding	0.00537634	0.4	-	-	-	-	-	-	-	-	-	-
4	186850000	186900000	9	479	0.0187891	SORBS2,snoU13	protein_coding,snoRNA	-	-	-	0.0187891	0.475289	0.4722	-	-	-	0.00208768	0.3	-
4	187200000	187250000	2	332	0.0060241	F11,SLC25A5P6,F11-AS1	protein_coding,pseudogene,antisense	-	-	-	0.00301205	0.2222	-	-	-	-	-	-	-
4	187700000	187750000	1	324	0.00308642	-	-	0.00308642	0.6	-	-	-	-	-	-	-	-	-	-
4	188450000	188500000	6	347	0.0172911	RP11-565A3.2	lincRNA	0.0172911	0.416667	-	-	-	-	-	-	-	0.0172911	0.288867	-
4	189250000	189300000	5	509	0.00982318	RP11-219G10.1	pseudogene	0.00982318	0.3	0.3	0.00785855	0.2222	-	-	-	-	0.00785855	0.25835	-
4	189300000	189350000	9	410	0.0219512	LINC01060,NARG2P1	lincRNA,pseudogene	-	-	-	-	-	-	-	-	-	0.0219512	0.2667	0.2667
4	189400000	189450000	1	371	0.00269542	LINC01060	lincRNA	-	-	-	-	-	-	-	-	-	-	-	-
5	1050000	1100000	3	420	0.00714286	SLC12A7,MIR4635	protein_coding,miRNA	0.00714286	0.416667	-	-	-	-	-	-	-	-	-	-
5	2600000	2650000	1	514	0.00194553	-	-	-	-	-	-	-	-	0.00194553	0.2778	-	-	-	-
5	2850000	2900000	5	439	0.0113895	-	-	-	-	-	-	-	-	0.00683371	0.2222	-	0.00455581	0.21665	-
5	2950000	3000000	1	397	0.00251889	RP11-35O7.1	lincRNA	-	-	-	-	-	-	-	-	-	0.00251889	0.4	-
5	3100000	3150000	15	537	0.027933	-	-	0.027933	0.2	0.2	-	-	-	-	-	-	-	-	-
5	3150000	3200000	26	433	0.0600462	CTD-2029E14.1	lincRNA	0.0600462	0.203846	0.2	-	-	-	-	-	-	0.0461894	0.266695	0.2667
5	3300000	3350000	4	525	0.00761905	-	-	-	-	-	0.00190476	0.2222	-	-	-	-	0.00761905	0.350025	-
5	3850000	3900000	1	417	0.00239808	-	-	0.00239808	0.25	-	-	-	-	-	-	-	0.00239808	0.7	-
5	4150000	4200000	26	386	0.0673575	-	-	-	-	-	-	-	-	-	-	-	0.0673575	0.3667	0.3667
5	4200000	4250000	5	444	0.0112613	-	-	-	-	-	-	-	-	-	-	-	0.0112613	0.3667	0.3667
5	4350000	4400000	1	451	0.00221729	-	-	-	-	-	-	-	-	-	-	-	0.00221729	0.2333	-
5	4400000	4450000	22	347	0.0634006	RP11-445O3.3	lincRNA	0.0634006	0.206818	0.2	-	-	-	-	-	-	0.0634006	0.303027	0.3
5	4500000	4550000	1	380	0.00263158	RP11-445O3.1,RP11-445O3.2	lincRNA,lincRNA	-	-	-	-	-	-	0.00263158	0.2222	-	-	-	-
5	5250000	5300000	1	450	0.00222222	ADAMTS16	protein_coding	0.00222222	0.2	-	-	-	-	-	-	-	-	-	-
5	5600000	5650000	1	523	0.00191205	-	-	-	-	-	-	-	-	-	-	-	0.00191205	0.2	-
5	6000000	6050000	3	461	0.00650759	CTC-471C19.1,CTC-471C19.2	lincRNA,lincRNA	-	-	-	-	-	-	-	-	-	0.00650759	0.2667	-
5	6450000	6500000	1	389	0.00257069	UBE2QL1	protein_coding	0.00257069	0.2	-	-	-	-	-	-	-	-	-	-
5	6650000	6700000	2	329	0.00607903	CTD-2044J15.1,CTD-2044J15.2,SRD5A1	lincRNA,lincRNA,protein_coding	-	-	-	0.00607903	0.2222	-	-	-	-	0.00607903	0.5667	-
5	6950000	7000000	1	294	0.00340136	RP11-122F24.1	lincRNA	0.00340136	0.25	-	-	-	-	-	-	-	-	-	-
5	7550000	7600000	2	395	0.00506329	ADCY2	protein_coding	0.00506329	0.55	-	-	-	-	-	-	-	-	-	-
5	7850000	7900000	1	369	0.00271003	FASTKD3,C5orf49,MTRR	protein_coding,protein_coding,protein_coding	-	-	-	-	-	-	0.00271003	0.4444	-	0.00271003	0.4	-
5	8550000	8600000	5	454	0.0110132	-	-	-	-	-	-	-	-	-	-	-	0.0110132	0.34002	-
5	8800000	8850000	1	391	0.00255754	RP11-143A12.3	lincRNA	0.00255754	0.3	-	-	-	-	-	-	-	-	-	-
5	8850000	8900000	2	297	0.00673401	RP11-143A12.3	lincRNA	0.00673401	0.3	-	-	-	-	-	-	-	-	-	-
5	8900000	8950000	3	441	0.00680272	-	-	0.00680272	0.3	-	-	-	-	-	-	-	-	-	-
5	8950000	9000000	2	420	0.0047619	-	-	0.0047619	0.45	-	0.00238095	0.2222	-	-	-	-	-	-	-
5	9250000	9300000	6	313	0.0191693	SEMA5A	protein_coding	0.0191693	0.208333	0.2	-	-	-	-	-	-	-	-	-
5	9300000	9350000	4	362	0.0110497	SEMA5A	protein_coding	0.0110497	0.2	-	-	-	-	-	-	-	-	-	-
5	9350000	9400000	2	381	0.00524934	CTD-2201E9.4,SEMA5A	antisense,protein_coding	-	-	-	-	-	-	0.00524934	0.2222	-	-	-	-
5	9750000	9800000	1	321	0.00311526	RNA5SP177,CTD-2143L24.1	rRNA,lincRNA	-	-	-	-	-	-	0.00311526	0.2222	-	-	-	-
5	10550000	10600000	2	330	0.00606061	ANKRD33B	protein_coding	0.0030303	0.6	-	-	-	-	0.0030303	0.2778	-	0.00606061	0.2667	-
5	10600000	10650000	12	401	0.0299252	ANKRD33B-AS1,ANKRD33B	antisense,protein_coding	0.0299252	0.275	0.25	-	-	-	-	-	-	0.0299252	0.3667	0.3667
5	10950000	11000000	1	385	0.0025974	CTNND2	protein_coding	-	-	-	-	-	-	0.0025974	0.2222	-	-	-	-
5	11150000	11200000	2	403	0.00496278	CTNND2	protein_coding	0.00496278	0.6	-	0.00496278	0.2222	-	-	-	-	0.00496278	0.56665	-
5	11850000	11900000	1	340	0.00294118	CTNND2	protein_coding	0.00294118	0.25	-	-	-	-	-	-	-	0.00294118	0.2	-
5	13900000	13950000	1	385	0.0025974	DNAH5	protein_coding	0.0025974	0.25	-	-	-	-	-	-	-	-	-	-
5	14850000	14900000	1	321	0.00311526	HNRNPKP5,UQCRBP3,CTB-40H15.4,ANKH	pseudogene,pseudogene,lincRNA,protein_coding	-	-	-	-	-	-	-	-	-	0.00311526	0.4	-
5	16150000	16200000	4	328	0.0121951	NACAP6,MARCH11,RP11-19O2.2	pseudogene,protein_coding,antisense	-	-	-	-	-	-	-	-	-	0.0121951	0.316675	-
5	17100000	17150000	1	410	0.00243902	CTD-2228A4.1,Y_RNA,BASP1,AC091878.1	lincRNA,misc_RNA,protein_coding,antisense	0.00243902	0.4	-	-	-	-	-	-	-	-	-	-
5	17850000	17900000	1	366	0.00273224	RP11-454P21.1	lincRNA	-	-	-	-	-	-	0.00273224	1	-	-	-	-
5	18950000	19000000	1	363	0.00275482	RP11-124N3.3	lincRNA	-	-	-	0.00275482	0.25	-	-	-	-	-	-	-
5	20450000	20500000	4	404	0.00990099	CDH18	protein_coding	0.00990099	0.2375	-	-	-	-	-	-	-	-	-	-
5	21550000	21600000	1	163	0.00613497	GUSBP1,RP11-360I2.1	pseudogene,lincRNA	-	-	-	0.00613497	0.2778	-	-	-	-	-	-	-
5	23350000	23400000	1	391	0.00255754	-	-	-	-	-	-	-	-	0.00255754	0.2778	-	0.00255754	0.2667	-
5	23450000	23500000	1	303	0.00330033	CTD-2351A8.1	pseudogene	-	-	-	0.00330033	0.25	-	-	-	-	-	-	-
5	24850000	24900000	1	417	0.00239808	RP11-730N24.2	lincRNA	-	-	-	-	-	-	-	-	-	0.00239808	0.4667	-
5	25750000	25800000	1	510	0.00196078	-	-	-	-	-	-	-	-	0.00196078	0.6111	-	-	-	-
5	26050000	26100000	15	390	0.0384615	-	-	0.0384615	0.603333	0.6	-	-	-	-	-	-	0.0384615	0.4333	0.4333
5	26100000	26150000	13	381	0.0341207	-	-	0.0341207	0.607692	0.6	-	-	-	-	-	-	0.0341207	0.4333	0.4333
5	26900000	26950000	1	340	0.00294118	CDH9	protein_coding	0.00294118	0.2	-	-	-	-	-	-	-	-	-	-
5	29950000	30000000	8	446	0.0179372	-	-	0.0179372	0.2	0.2	-	-	-	-	-	-	-	-	-
5	30000000	30050000	1	420	0.00238095	-	-	0.00238095	0.2	-	-	-	-	-	-	-	-	-	-
5	30050000	30100000	8	410	0.0195122	-	-	0.0195122	0.2	0.2	-	-	-	-	-	-	-	-	-
5	30100000	30150000	4	406	0.00985222	-	-	0.00985222	0.225	-	-	-	-	-	-	-	-	-	-
5	31300000	31350000	1	351	0.002849	CDH6	protein_coding	0.002849	0.3	-	-	-	-	0.002849	0.2778	-	0.002849	0.5	-
5	31750000	31800000	3	506	0.00592885	PDZD2,RP11-5N11.7	protein_coding,sense_intronic	-	-	-	-	-	-	-	-	-	0.00592885	0.3778	-
5	33950000	34000000	2	295	0.00677966	SLC45A2,RP11-1084J3.4,AMACR,RP11-1084J3.1,RP11-1084J3.3	protein_coding,protein_coding,protein_coding,pseudogene,pseudogene	-	-	-	0.00677966	0.3056	-	-	-	-	-	-	-
5	34600000	34650000	2	409	0.00488998	-	-	-	-	-	-	-	-	-	-	-	0.00488998	0.2667	-
5	35450000	35500000	1	352	0.00284091	-	-	-	-	-	-	-	-	-	-	-	0.00284091	0.4667	-
5	36000000	36050000	1	391	0.00255754	UGT3A2,UGT3A1	protein_coding,protein_coding	-	-	-	-	-	-	-	-	-	0.00255754	0.2	-
5	36400000	36450000	3	461	0.00650759	-	-	-	-	-	-	-	-	-	-	-	0.00650759	0.6	-
5	36450000	36500000	1	398	0.00251256	RNA5SP181	rRNA	0.00251256	0.3	-	-	-	-	-	-	-	0.00251256	0.4333	-
5	38600000	38650000	9	330	0.0272727	LIFR-AS1,LIFR	antisense,protein_coding	0.0030303	0.3	-	-	-	-	-	-	-	0.0272727	0.251822	0.2333
5	38750000	38800000	2	400	0.005	CTD-2127H9.1,RP11-122C5.2,RP11-122C5.3	lincRNA,pseudogene,antisense	-	-	-	0.005	0.25	-	-	-	-	-	-	-
5	39200000	39250000	1	441	0.00226757	FYB	protein_coding	0.00226757	0.4	-	0.00226757	0.2222	-	-	-	-	0.00226757	0.6	-
5	42550000	42600000	1	268	0.00373134	GHR	protein_coding	-	-	-	-	-	-	0.00373134	0.2222	-	-	-	-
5	44200000	44250000	1	294	0.00340136	-	-	0.00340136	0.25	-	-	-	-	-	-	-	-	-	-
5	45800000	45850000	1	400	0.0025	-	-	-	-	-	-	-	-	-	-	-	0.0025	0.3	-
5	51450000	51500000	2	245	0.00816327	-	-	0.00816327	0.225	-	-	-	-	-	-	-	-	-	-
5	51500000	51550000	3	218	0.0137615	-	-	0.0137615	0.25	-	-	-	-	-	-	-	-	-	-
5	57700000	57750000	1	347	0.00288184	PLK2	protein_coding	-	-	-	-	-	-	-	-	-	0.00288184	0.5	-
5	57750000	57800000	3	379	0.00791557	CTD-2117L12.3,GAPT,PLK2	pseudogene,protein_coding,protein_coding	-	-	-	-	-	-	-	-	-	0.00791557	0.5	-
5	59700000	59750000	1	264	0.00378788	PDE4D,FKSG52,RP11-546M4.1	protein_coding,protein_coding,pseudogene	0.00378788	0.4	-	-	-	-	-	-	-	0.00378788	0.93333	-
5	59800000	59850000	1	296	0.00337838	PART1,PDE4D	lincRNA,protein_coding	-	-	-	-	-	-	-	-	-	0.00337838	0.93333	-
5	59850000	59900000	2	157	0.0127388	DEPDC1B	protein_coding	0.0127388	0.3	-	-	-	-	-	-	-	0.0127388	0.93333	-
5	59900000	59950000	3	182	0.0164835	DEPDC1B,CTD-2003D5.1	protein_coding,pseudogene	0.0164835	0.3	-	-	-	-	-	-	-	0.0164835	0.93333	-
5	59950000	60000000	2	224	0.00892857	AC109133.1,DEPDC1B	pseudogene,protein_coding	0.00892857	0.3	-	-	-	-	-	-	-	0.00892857	0.95	-
5	64600000	64650000	1	274	0.00364964	ADAMTS6	protein_coding	0.00364964	0.3	-	-	-	-	-	-	-	0.00364964	0.2	-
5	68650000	68700000	1	194	0.00515464	TAF9,RAD17	protein_coding,protein_coding	-	-	-	0.00515464	0.25	-	-	-	-	-	-	-
5	76950000	77000000	1	342	0.00292398	TBCA	protein_coding	-	-	-	-	-	-	0.00292398	0.2222	-	-	-	-
5	77800000	77850000	1	381	0.00262467	LHFPL2	protein_coding	-	-	-	0.00262467	0.3333	-	-	-	-	-	-	-
5	79700000	79750000	1	262	0.00381679	ZFYVE16	protein_coding	-	-	-	-	-	-	0.00381679	0.3889	-	-	-	-
5	79750000	79800000	1	231	0.004329	FAM151B,CTD-2015H6.3,RPL7P24,CTD-2015H6.2,ZFYVE16	protein_coding,antisense,pseudogene,pseudogene,protein_coding	-	-	-	-	-	-	0.004329	0.3889	-	-	-	-
5	80650000	80700000	1	318	0.00314465	ACOT12	protein_coding	-	-	-	-	-	-	0.00314465	0.2222	-	-	-	-
5	85150000	85200000	2	284	0.00704225	-	-	0.00704225	0.5	-	-	-	-	-	-	-	-	-	-
5	86150000	86200000	1	379	0.00263852	CTD-2161E19.1	pseudogene	-	-	-	-	-	-	0.00263852	0.2222	-	-	-	-
5	86200000	86250000	1	309	0.00323625	-	-	-	-	-	-	-	-	0.00323625	0.2222	-	-	-	-
5	86300000	86350000	1	310	0.00322581	RP11-72L22.1	lincRNA	-	-	-	-	-	-	0.00322581	0.2222	-	-	-	-
5	87050000	87100000	1	247	0.00404858	-	-	-	-	-	-	-	-	-	-	-	0.00404858	0.4667	-
5	88200000	88250000	1	196	0.00510204	MEF2C-AS1	antisense	0.00510204	0.2	-	-	-	-	-	-	-	-	-	-
5	89400000	89450000	1	277	0.00361011	-	-	0.00361011	0.2	-	-	-	-	-	-	-	-	-	-
5	89450000	89500000	3	276	0.0108696	RP11-61G23.1	processed_transcript	-	-	-	-	-	-	-	-	-	0.0108696	0.5889	-
5	89500000	89550000	4	244	0.0163934	RP11-61G23.1	processed_transcript	-	-	-	-	-	-	-	-	-	0.0163934	0.55	-
5	89550000	89600000	1	283	0.00353357	RP11-61G23.1	processed_transcript	-	-	-	-	-	-	-	-	-	0.00353357	0.3667	-
5	90450000	90500000	2	342	0.00584795	GPR98	protein_coding	0.00584795	0.675	-	-	-	-	0.00584795	0.38885	-	0.00584795	0.75	-
5	91250000	91300000	11	243	0.0452675	-	-	-	-	-	0.0452675	0.3333	0.3333	-	-	-	-	-	-
5	94150000	94200000	10	284	0.0352113	RPL7P18,MCTP1	pseudogene,protein_coding	0.0352113	0.36	0.35	-	-	-	-	-	-	0.028169	0.433325	0.5
5	98000000	98050000	1	297	0.003367	CTC-463N11.1	pseudogene	-	-	-	0.003367	0.2222	-	-	-	-	-	-	-
5	98050000	98100000	1	289	0.00346021	-	-	-	-	-	0.00346021	0.2222	-	-	-	-	-	-	-
5	104300000	104350000	1	299	0.00334448	CTD-2374C24.1,RP11-6N13.1	lincRNA,lincRNA	-	-	-	0.00334448	0.3333	-	-	-	-	-	-	-
5	104650000	104700000	1	315	0.0031746	RP11-6N13.1	lincRNA	0.0031746	0.35	-	-	-	-	-	-	-	-	-	-
5	105900000	105950000	1	302	0.00331126	-	-	-	-	-	-	-	-	-	-	-	0.00331126	0.3333	-
5	109300000	109350000	1	400	0.0025	-	-	0.0025	0.35	-	-	-	-	-	-	-	-	-	-
5	109450000	109500000	3	375	0.008	-	-	-	-	-	-	-	-	-	-	-	0.008	0.2	-
5	111000000	111050000	1	317	0.00315457	STARD4-AS1,NREP	antisense,protein_coding	-	-	-	-	-	-	0.00315457	0.3333	-	-	-	-
5	111900000	111950000	2	501	0.00399202	-	-	-	-	-	-	-	-	-	-	-	0.00399202	0.31665	-
5	111950000	112000000	4	474	0.00843882	RP11-159K7.2	lincRNA	-	-	-	-	-	-	-	-	-	0.00843882	0.4333	-
5	112350000	112400000	1	490	0.00204082	DCP2,MCC	protein_coding,protein_coding	-	-	-	0.00204082	0.2222	-	-	-	-	-	-	-
5	112450000	112500000	4	493	0.00811359	MCC	protein_coding	0.0020284	0.65	-	0.0020284	0.25	-	-	-	-	0.00811359	0.5167	-
5	112500000	112550000	3	481	0.00623701	MCC	protein_coding	0.00623701	0.35	-	-	-	-	-	-	-	0.00623701	0.544433	-
5	112550000	112600000	1	415	0.00240964	MCC	protein_coding	0.00240964	0.3	-	-	-	-	-	-	-	0.00240964	0.4333	-
5	113800000	113850000	1	322	0.00310559	KCNN2,RP11-492A10.1	protein_coding,antisense	-	-	-	-	-	-	-	-	-	0.00310559	0.3	-
5	114650000	114700000	4	328	0.0121951	-	-	0.00914634	0.316667	-	0.00304878	0.3056	-	-	-	-	0.00304878	0.3333	-
5	114700000	114750000	3	454	0.00660793	AK3P4,CTNNAP1	pseudogene,pseudogene	0.00660793	0.216667	-	-	-	-	-	-	-	-	-	-
5	116400000	116450000	3	375	0.008	-	-	-	-	-	0.008	0.6667	-	-	-	-	-	-	-
5	116450000	116500000	10	313	0.0319489	-	-	-	-	-	0.0319489	0.6389	0.6667	-	-	-	-	-	-
5	117150000	117200000	1	396	0.00252525	-	-	0.00252525	0.2	-	-	-	-	-	-	-	-	-	-
5	124250000	124300000	1	344	0.00290698	RP11-284A20.1	lincRNA	0.00290698	0.45	-	-	-	-	-	-	-	-	-	-
5	125050000	125100000	1	378	0.0026455	-	-	-	-	-	-	-	-	-	-	-	0.0026455	0.2	-
5	125700000	125750000	2	302	0.00662252	GRAMD3	protein_coding	-	-	-	-	-	-	-	-	-	0.00662252	0.2	-
5	131000000	131050000	2	194	0.0103093	FNIP1,CTC-432M15.3	protein_coding,protein_coding	0.0103093	0.375	-	-	-	-	-	-	-	0.00515464	0.3	-
5	132700000	132750000	1	357	0.00280112	CTB-3M24.3,FSTL4	antisense,protein_coding	-	-	-	-	-	-	0.00280112	0.2778	-	-	-	-
5	133200000	133250000	1	387	0.00258398	CTD-2131I18.1	lincRNA	0.00258398	0.25	-	-	-	-	-	-	-	-	-	-
5	136050000	136100000	5	326	0.0153374	CTB-1I21.1	lincRNA	0.0153374	0.3	0.3	-	-	-	-	-	-	-	-	-
5	137800000	137850000	4	198	0.020202	RPL7P19,ETF1,EGR1	pseudogene,protein_coding,protein_coding	0.020202	0.225	-	-	-	-	-	-	-	-	-	-
5	141150000	141200000	1	395	0.00253165	-	-	0.00253165	0.2	-	-	-	-	-	-	-	-	-	-
5	141850000	141900000	1	368	0.00271739	AC005592.2	antisense	0.00271739	0.2	-	0.00271739	0.3056	-	0.00271739	0.2222	-	0.00271739	0.4	-
5	142450000	142500000	1	353	0.00283286	ARHGAP26	protein_coding	0.00283286	0.2	-	-	-	-	-	-	-	-	-	-
5	142950000	143000000	2	341	0.0058651	CTB-57H20.1	sense_overlapping	-	-	-	-	-	-	-	-	-	0.0058651	0.2667	-
5	145400000	145450000	2	364	0.00549451	SH3RF2	protein_coding	0.00549451	0.25	-	-	-	-	-	-	-	-	-	-
5	150350000	150400000	14	413	0.0338983	-	-	0.0338983	0.2	0.2	0.0338983	0.2778	0.2778	-	-	-	0.0338983	0.326157	0.3333
5	151300000	151350000	1	359	0.00278552	GLRA1,CTB-12O2.1	protein_coding,lincRNA	-	-	-	-	-	-	0.00278552	0.2778	-	-	-	-
5	151500000	151550000	2	329	0.00607903	CTB-12O2.1	lincRNA	-	-	-	-	-	-	0.00607903	0.2222	-	-	-	-
5	152500000	152550000	12	342	0.0350877	AC091969.1	lincRNA	-	-	-	-	-	-	-	-	-	0.0350877	0.48335	0.4667
5	152550000	152600000	1	306	0.00326797	AC091969.1	lincRNA	-	-	-	-	-	-	-	-	-	0.00326797	0.4667	-
5	152900000	152950000	1	375	0.00266667	GRIA1	protein_coding	-	-	-	-	-	-	0.00266667	0.2778	-	-	-	-
5	157550000	157600000	1	375	0.00266667	-	-	-	-	-	0.00266667	0.4167	-	-	-	-	-	-	-
5	158500000	158550000	10	289	0.0346021	RP11-175K6.1,EBF1	lincRNA,protein_coding	-	-	-	-	-	-	-	-	-	0.0346021	0.4667	0.4667
5	160450000	160500000	3	333	0.00900901	-	-	-	-	-	0.00900901	0.305567	-	0.00900901	0.4444	-	0.00900901	0.3333	-
5	160500000	160550000	1	376	0.00265957	-	-	-	-	-	-	-	-	0.00265957	0.4444	-	0.00265957	0.3667	-
5	160950000	161000000	1	252	0.00396825	GABRB2,GABRA6	protein_coding,protein_coding	0.00396825	0.2	-	-	-	-	-	-	-	-	-	-
5	161000000	161050000	5	211	0.0236967	GABRA6	protein_coding	0.0236967	0.22	-	-	-	-	-	-	-	-	-	-
5	161050000	161100000	1	295	0.00338983	GABRA6	protein_coding	0.00338983	0.2	-	-	-	-	-	-	-	-	-	-
5	161800000	161850000	2	303	0.00660066	-	-	-	-	-	-	-	-	0.00660066	0.2222	-	-	-	-
5	162900000	162950000	2	303	0.00660066	HMMR,RP11-80G7.1,MAT2B	protein_coding,antisense,protein_coding	-	-	-	-	-	-	0.00330033	0.3333	-	0.00330033	0.3667	-
5	163600000	163650000	1	328	0.00304878	CTB-32P11.1,CTC-207P7.1	lincRNA,lincRNA	-	-	-	-	-	-	-	-	-	0.00304878	0.3	-
5	166650000	166700000	5	382	0.013089	-	-	0.0052356	0.275	-	-	-	-	-	-	-	0.013089	0.3	0.3
5	166700000	166750000	6	244	0.0245902	TENM2,CTC-286N12.1,CTB-105L4.2,CTB-180C19.1	protein_coding,antisense,antisense,antisense	-	-	-	-	-	-	-	-	-	0.0245902	0.3	0.3
5	169600000	169650000	1	468	0.00213675	CTB-27N1.1	lincRNA	-	-	-	-	-	-	0.00213675	0.2222	-	-	-	-
5	170200000	170250000	9	348	0.0258621	GABRP,MIR4454	protein_coding,antisense	0.0258621	0.461111	0.4	0.00287356	0.25	-	-	-	-	0.0258621	0.97778	0.96667
5	170900000	170950000	1	451	0.00221729	-	-	-	-	-	-	-	-	0.00221729	0.2222	-	-	-	-
5	171100000	171150000	1	386	0.00259067	-	-	0.00259067	0.2	-	-	-	-	-	-	-	-	-	-
5	172150000	172200000	7	373	0.0187668	DUSP1,RP11-779O18.2,RP11-779O18.1,RP11-779O18.3	protein_coding,pseudogene,antisense,antisense	-	-	-	-	-	-	-	-	-	0.0187668	0.204757	0.2
5	172200000	172250000	1	409	0.00244499	RP11-779O18.4,RP11-779O18.3,RP11-536N17.1,Y_RNA	pseudogene,antisense,lincRNA,misc_RNA	0.00244499	0.25	-	-	-	-	-	-	-	-	-	-
5	172250000	172300000	1	395	0.00253165	ERGIC1	protein_coding	-	-	-	-	-	-	-	-	-	0.00253165	0.3	-
5	174900000	174950000	1	438	0.00228311	CTC-571O20.1,SFXN1	pseudogene,protein_coding	0.00228311	0.2	-	-	-	-	-	-	-	-	-	-
5	175600000	175650000	11	167	0.0658683	RP11-844P9.4,RP11-844P9.2	pseudogene,lincRNA	0.0658683	0.213636	0.2	-	-	-	-	-	-	-	-	-
5	176200000	176250000	1	302	0.00331126	UNC5A	protein_coding	-	-	-	0.00331126	0.3333	-	-	-	-	-	-	-
5	176500000	176550000	1	279	0.00358423	FGFR4,ZNF346	protein_coding,protein_coding	-	-	-	0.00358423	0.4722	-	0.00358423	0.2778	-	0.00358423	0.93333	-
5	177700000	177750000	3	475	0.00631579	COL23A1	protein_coding	0.00631579	0.25	-	0.00631579	0.2778	-	0.00631579	0.240733	-	0.00631579	0.93333	-
5	177750000	177800000	1	506	0.00197628	RP11-1259L22.2,COL23A1,RP11-1259L22.1	pseudogene,protein_coding,antisense	-	-	-	-	-	-	0.00197628	0.2222	-	0.00197628	0.7333	-
5	177950000	178000000	1	394	0.00253807	COL23A1	protein_coding	-	-	-	-	-	-	-	-	-	0.00253807	0.4667	-
5	178850000	178900000	2	399	0.00501253	RP11-798K23.1,RN7SL71P	lincRNA,misc_RNA	0.00501253	0.225	-	0.00501253	0.3611	-	-	-	-	-	-	-
5	179600000	179650000	1	406	0.00246305	RASGEF1C	protein_coding	0.00246305	0.3	-	-	-	-	-	-	-	-	-	-
5	179650000	179700000	1	348	0.00287356	RP11-252I14.1,RP11-252I14.2,MAPK9	pseudogene,pseudogene,protein_coding	-	-	-	-	-	-	-	-	-	0.00287356	0.5	-
6	550000	600000	3	381	0.00787402	EXOC2	protein_coding	0.00787402	0.45	-	-	-	-	-	-	-	-	-	-
6	600000	650000	1	359	0.00278552	EXOC2	protein_coding	-	-	-	0.00278552	0.3056	-	-	-	-	-	-	-
6	650000	700000	2	330	0.00606061	HUS1B,RP11-532F6.2,EXOC2	protein_coding,pseudogene,protein_coding	0.00606061	0.325	-	-	-	-	-	-	-	-	-	-
6	750000	800000	1	395	0.00253165	RP11-284J1.1,RP11-532F6.5,RP11-532F6.4	lincRNA,lincRNA,lincRNA	-	-	-	-	-	-	-	-	-	0.00253165	0.2667	-
6	850000	900000	3	459	0.00653595	-	-	0.00653595	0.45	-	0.00217865	0.2222	-	-	-	-	-	-	-
6	1400000	1450000	1	374	0.0026738	-	-	-	-	-	-	-	-	0.0026738	0.2222	-	-	-	-
6	3850000	3900000	1	441	0.00226757	RP1-140K8.1,RP11-420L9.4,FAM50B	lincRNA,sense_overlapping,protein_coding	0.00226757	0.4	-	-	-	-	-	-	-	-	-	-
6	4500000	4550000	1	427	0.00234192	RP1-21P18.1	pseudogene	-	-	-	-	-	-	0.00234192	0.2222	-	0.00234192	0.5667	-
6	4900000	4950000	1	459	0.00217865	CDYL	protein_coding	0.00217865	0.35	-	-	-	-	-	-	-	-	-	-
6	5200000	5250000	2	416	0.00480769	AL162381.1,LYRM4	miRNA,protein_coding	0.00480769	0.2	-	-	-	-	-	-	-	-	-	-
6	7500000	7550000	1	441	0.00226757	RP3-512B11.3,DSP,RP11-288G3.4,RP11-288G3.3	antisense,protein_coding,pseudogene,pseudogene	0.00226757	0.65	-	-	-	-	0.00226757	0.2222	-	-	-	-
6	8300000	8350000	5	391	0.0127877	RP11-203H2.2,RP11-203H2.1	lincRNA,lincRNA	0.00255754	0.25	-	-	-	-	0.0102302	0.2222	-	-	-	-
6	8750000	8800000	1	275	0.00363636	RP11-314C16.1	lincRNA	-	-	-	-	-	-	0.00363636	0.3333	-	-	-	-
6	9100000	9150000	3	429	0.00699301	RP11-354I10.1	lincRNA	-	-	-	-	-	-	0.00699301	0.5	-	-	-	-
6	9950000	10000000	1	335	0.00298507	OFCC1	protein_coding	-	-	-	-	-	-	0.00298507	0.3333	-	-	-	-
6	10200000	10250000	18	326	0.0552147	RNU6ATAC21P,RP11-339A7.1,OFCC1	snRNA,pseudogene,protein_coding	0.0552147	0.25	0.25	-	-	-	-	-	-	-	-	-
6	11900000	11950000	6	344	0.0174419	-	-	0.0174419	0.575	0.55	-	-	-	-	-	-	-	-	-
6	11950000	12000000	1	378	0.0026455	RP11-456H18.1	antisense	0.0026455	0.55	-	-	-	-	-	-	-	-	-	-
6	12150000	12200000	3	305	0.00983607	HIVEP1	protein_coding	0.00983607	0.7	-	-	-	-	-	-	-	-	-	-
6	12200000	12250000	2	390	0.00512821	-	-	0.00512821	0.7	-	-	-	-	-	-	-	-	-	-
6	12850000	12900000	4	336	0.0119048	PHACTR1	protein_coding	-	-	-	0.00297619	0.2222	-	-	-	-	0.0119048	0.3333	-
6	13400000	13450000	5	359	0.0139276	GFOD1	protein_coding	0.0111421	0.45	-	-	-	-	0.0139276	0.37774	-	0.0139276	0.48668	-
6	13450000	13500000	2	322	0.00621118	AL583828.1,GFOD1-AS1,GFOD1	protein_coding,antisense,protein_coding	0.00621118	0.4	-	-	-	-	-	-	-	0.00621118	0.3	-
6	13500000	13550000	3	422	0.007109	RPS4XP7,RN7SKP204	pseudogene,misc_RNA	0.007109	0.25	-	-	-	-	-	-	-	-	-	-
6	13900000	13950000	1	268	0.00373134	MRPL35P1,RNF182	pseudogene,protein_coding	-	-	-	-	-	-	-	-	-	0.00373134	0.2333	-
6	14700000	14750000	2	359	0.00557103	-	-	0.00557103	0.4	-	-	-	-	-	-	-	-	-	-
6	15950000	16000000	1	420	0.00238095	RP11-401E14.2	lincRNA	-	-	-	-	-	-	-	-	-	0.00238095	0.3	-
6	16000000	16050000	1	347	0.00288184	RP11-401E14.2	lincRNA	-	-	-	-	-	-	-	-	-	0.00288184	0.4333	-
6	16750000	16800000	4	309	0.012945	RP1-151F17.1,ATXN1,RP1-151F17.2	antisense,protein_coding,lincRNA	-	-	-	-	-	-	0.012945	0.2222	-	-	-	-
6	16800000	16850000	1	307	0.00325733	-	-	-	-	-	-	-	-	0.00325733	0.2222	-	-	-	-
6	18450000	18500000	11	410	0.0268293	RNF144B	protein_coding	-	-	-	-	-	-	-	-	-	0.0268293	0.272718	0.3
6	19700000	19750000	1	299	0.00334448	RP1-167F1.2,RP3-471C18.2,RP3-471C18.1	antisense,lincRNA,lincRNA	0.00334448	0.25	-	0.00334448	0.2778	-	-	-	-	0.00334448	0.3333	-
6	20750000	20800000	1	319	0.0031348	CDKAL1,RP3-348I23.2	protein_coding,antisense	0.0031348	0.2	-	-	-	-	-	-	-	-	-	-
6	21850000	21900000	1	276	0.00362319	CASC15	lincRNA	-	-	-	-	-	-	-	-	-	0.00362319	0.2667	-
6	22000000	22050000	1	420	0.00238095	CASC15	lincRNA	-	-	-	-	-	-	0.00238095	0.3333	-	-	-	-
6	22100000	22150000	1	355	0.0028169	CASC15,CASC14	lincRNA,lincRNA	0.0028169	0.3	-	-	-	-	-	-	-	-	-	-
6	22900000	22950000	2	319	0.00626959	RP1-209A6.1	lincRNA	-	-	-	-	-	-	0.00626959	0.2778	-	-	-	-
6	22950000	23000000	4	338	0.0118343	RP1-209A6.1	lincRNA	-	-	-	-	-	-	0.0118343	0.2778	-	-	-	-
6	24100000	24150000	1	369	0.00271003	NRSN1	protein_coding	0.00271003	0.35	-	-	-	-	-	-	-	-	-	-
6	24150000	24200000	7	374	0.0187166	NRSN1,SNORD46,DCDC2	protein_coding,snoRNA,protein_coding	0.0187166	0.364286	0.35	-	-	-	-	-	-	-	-	-
6	34100000	34150000	4	442	0.00904977	GRM4	protein_coding	-	-	-	0.00678733	0.25	-	0.00226244	0.2222	-	-	-	-
6	35900000	35950000	1	283	0.00353357	SLC26A8	protein_coding	-	-	-	-	-	-	0.00353357	0.2778	-	0.00353357	0.7333	-
6	37500000	37550000	1	451	0.00221729	RP1-153P14.3,RP1-153P14.8,MIR4462,RP1-153P14.5	pseudogene,lincRNA,miRNA,lincRNA	-	-	-	-	-	-	0.00221729	0.2778	-	-	-	-
6	38100000	38150000	1	400	0.0025	BTBD9,ZFAND3	protein_coding,protein_coding	-	-	-	-	-	-	0.0025	0.2222	-	0.0025	0.6667	-
6	38150000	38200000	1	294	0.00340136	BTBD9,SNORD45	protein_coding,snoRNA	-	-	-	-	-	-	0.00340136	0.2778	-	0.00340136	0.7	-
6	38200000	38250000	1	301	0.00332226	BTBD9	protein_coding	-	-	-	-	-	-	0.00332226	0.2222	-	0.00332226	0.4333	-
6	39150000	39200000	3	426	0.00704225	KCNK5	protein_coding	0.00704225	0.5	-	-	-	-	0.00234742	0.2222	-	-	-	-
6	39600000	39650000	5	286	0.0174825	KIF6	protein_coding	0.0174825	0.2	0.2	-	-	-	-	-	-	-	-	-
6	39650000	39700000	5	297	0.016835	KIF6	protein_coding	0.016835	0.2	0.2	-	-	-	-	-	-	-	-	-
6	40050000	40100000	1	388	0.00257732	-	-	0.00257732	0.2	-	-	-	-	-	-	-	-	-	-
6	40200000	40250000	18	389	0.0462725	RP11-552E20.1	lincRNA	0.00514139	0.225	-	-	-	-	-	-	-	0.0437018	0.262771	0.2667
6	40250000	40300000	25	417	0.059952	-	-	0.00719424	0.2	-	0.0215827	0.370356	0.3611	-	-	-	0.0335731	0.2333	0.2333
6	40350000	40400000	6	399	0.0150376	RNU6-250P,LRFN2	snRNA,protein_coding	0.0150376	0.216667	-	-	-	-	-	-	-	-	-	-
6	40700000	40750000	1	405	0.00246914	-	-	-	-	-	-	-	-	0.00246914	0.2778	-	-	-	-
6	40750000	40800000	10	411	0.0243309	-	-	-	-	-	-	-	-	0.0243309	0.2778	0.2778	-	-	-
6	40850000	40900000	1	336	0.00297619	-	-	0.00297619	0.6	-	-	-	-	0.00297619	0.2222	-	-	-	-
6	40900000	40950000	1	378	0.0026455	-	-	-	-	-	-	-	-	0.0026455	0.2778	-	-	-	-
6	41500000	41550000	2	333	0.00600601	FOXP4,RP11-328M4.2	protein_coding,antisense	0.00600601	0.35	-	-	-	-	-	-	-	-	-	-
6	43800000	43850000	1	394	0.00253807	RP11-344J7.2	lincRNA	0.00253807	0.3	-	-	-	-	-	-	-	-	-	-
6	43900000	43950000	1	446	0.00224215	-	-	-	-	-	-	-	-	0.00224215	0.2222	-	-	-	-
6	44200000	44250000	3	328	0.00914634	HSP90AB1,RP11-444E17.6,MIR4647,SLC35B2,SLC29A1,TMEM151B,NFKBIE,TCTE1	protein_coding,protein_coding,miRNA,protein_coding,protein_coding,protein_coding,protein_coding,protein_coding	0.00914634	0.35	-	0.00914634	0.3889	-	-	-	-	0.00914634	0.2	-
6	44250000	44300000	22	329	0.0668693	TCTE1,RP11-444E17.6,AARS2,TMEM151B	protein_coding,protein_coding,protein_coding,protein_coding	0.0668693	0.356818	0.35	0.0668693	0.3889	0.3889	-	-	-	0.0668693	0.207577	0.2
6	44350000	44400000	3	259	0.011583	CDC5L	protein_coding	0.011583	0.466667	-	0.00772201	0.3056	-	-	-	-	-	-	-
6	44500000	44550000	12	485	0.0247423	-	-	-	-	-	-	-	-	0.0247423	0.240733	0.2222	0.00618557	0.2667	-
6	44550000	44600000	3	403	0.00744417	-	-	-	-	-	-	-	-	0.00744417	0.2222	-	-	-	-
6	44600000	44650000	1	379	0.00263852	-	-	0.00263852	0.25	-	-	-	-	-	-	-	0.00263852	0.4	-
6	44750000	44800000	1	287	0.00348432	SUPT3H	protein_coding	-	-	-	-	-	-	-	-	-	0.00348432	0.2333	-
6	44850000	44900000	2	223	0.00896861	SUPT3H,NUDT19P4	protein_coding,pseudogene	-	-	-	0.00896861	0.2778	-	-	-	-	0.00896861	0.2667	-
6	46450000	46500000	8	327	0.0244648	RCAN2,RP11-795J1.1	protein_coding,antisense	-	-	-	0.0183486	0.3611	0.3611	-	-	-	0.0244648	0.358325	0.4
6	46500000	46550000	4	328	0.0121951	CYP39A1,RP11-795J1.1	protein_coding,antisense	-	-	-	0.00304878	0.3611	-	-	-	-	0.0121951	0.274975	-
6	49450000	49500000	1	288	0.00347222	GLYATL3,CENPQ	protein_coding,protein_coding	-	-	-	-	-	-	0.00347222	0.6111	-	-	-	-
6	50050000	50100000	3	329	0.00911854	RP11-397G17.1	lincRNA	0.00911854	0.35	-	0.00911854	0.4167	-	-	-	-	-	-	-
6	53850000	53900000	1	382	0.0026178	MLIP,ERHP2,MLIP-IT1,MLIP-AS1,RP11-411K7.1	protein_coding,pseudogene,sense_intronic,antisense,lincRNA	-	-	-	-	-	-	0.0026178	0.2222	-	-	-	-
6	63650000	63700000	1	284	0.00352113	AL590558.1	miRNA	0.00352113	0.3	-	-	-	-	-	-	-	0.00352113	0.3667	-
6	63700000	63750000	1	372	0.00268817	-	-	0.00268817	0.35	-	-	-	-	-	-	-	0.00268817	0.3667	-
6	63750000	63800000	32	311	0.102894	-	-	0.102894	0.346875	0.35	-	-	-	-	-	-	0.102894	0.3	0.3
6	63800000	63850000	9	318	0.0283019	-	-	0.0283019	0.355556	0.35	-	-	-	-	-	-	0.0283019	0.3	0.3
6	64850000	64900000	1	387	0.00258398	EYS	protein_coding	-	-	-	-	-	-	-	-	-	0.00258398	0.2	-
6	65950000	66000000	1	305	0.00327869	EYS	protein_coding	-	-	-	0.00327869	0.25	-	-	-	-	-	-	-
6	66000000	66050000	3	129	0.0232558	RP11-74E24.2,EYS	pseudogene,protein_coding	-	-	-	0.0232558	0.25	-	-	-	-	-	-	-
6	66500000	66550000	1	453	0.00220751	ADH5P4	pseudogene	-	-	-	0.00220751	0.25	-	-	-	-	-	-	-
6	67000000	67050000	2	352	0.00568182	-	-	-	-	-	0.00568182	0.4583	-	-	-	-	-	-	-
6	67150000	67200000	10	473	0.0211417	-	-	-	-	-	-	-	-	-	-	-	0.0211417	0.3	0.3
6	68700000	68750000	4	343	0.0116618	-	-	0.0116618	0.5	-	-	-	-	-	-	-	-	-	-
6	68850000	68900000	7	354	0.019774	-	-	0.019774	0.328571	0.3	-	-	-	-	-	-	-	-	-
6	70350000	70400000	1	309	0.00323625	LMBRD1	protein_coding	0.00323625	0.7	-	-	-	-	0.00323625	0.3889	-	0.00323625	0.6333	-
6	70400000	70450000	5	278	0.0179856	LMBRD1,NPM1P37	protein_coding,pseudogene	0.0179856	0.71	-	-	-	-	0.0179856	0.3889	0.3889	0.0179856	0.6333	0.6333
6	71050000	71100000	2	424	0.00471698	-	-	0.00471698	0.2	-	-	-	-	0.00471698	0.25	-	-	-	-
6	71900000	71950000	1	321	0.00311526	RP11-154D6.1	antisense	0.00311526	0.4	-	-	-	-	-	-	-	-	-	-
6	72300000	72350000	6	385	0.0155844	-	-	-	-	-	0.0155844	0.3056	0.3056	-	-	-	-	-	-
6	73100000	73150000	2	293	0.00682594	RIMS1	protein_coding	-	-	-	-	-	-	-	-	-	0.00682594	0.2333	-
6	73450000	73500000	3	325	0.00923077	KCNQ5	protein_coding	0.00923077	0.2	-	-	-	-	-	-	-	-	-	-
6	73550000	73600000	1	278	0.00359712	KCNQ5	protein_coding	0.00359712	0.25	-	-	-	-	-	-	-	0.00359712	0.4333	-
6	73600000	73650000	1	294	0.00340136	KCNQ5	protein_coding	0.00340136	0.25	-	-	-	-	-	-	-	0.00340136	0.2	-
6	74550000	74600000	8	271	0.0295203	-	-	0.0295203	0.4125	0.4	-	-	-	-	-	-	-	-	-
6	75050000	75100000	10	285	0.0350877	RP11-554D15.1	lincRNA	0.0350877	0.4	0.4	-	-	-	-	-	-	-	-	-
6	75100000	75150000	4	299	0.0133779	RP11-554D15.1	lincRNA	0.0133779	0.4	-	-	-	-	-	-	-	-	-	-
6	75750000	75800000	2	278	0.00719424	COL12A1	protein_coding	-	-	-	-	-	-	-	-	-	0.00719424	0.3667	-
6	75900000	75950000	7	325	0.0215385	COX7A2,COL12A1	protein_coding,protein_coding	-	-	-	0.0215385	0.5278	0.5278	-	-	-	-	-	-
6	75950000	76000000	22	287	0.0766551	COX7A2,TMEM30A,RP1-234P15.4	protein_coding,protein_coding,lincRNA	-	-	-	0.0766551	0.5278	0.5278	-	-	-	-	-	-
6	76200000	76250000	11	250	0.044	FILIP1,RPL26P20	protein_coding,pseudogene	-	-	-	-	-	-	0.044	0.2222	0.2222	0.044	0.2667	0.2667
6	76250000	76300000	1	290	0.00344828	RP11-474L11.3	pseudogene	-	-	-	-	-	-	0.00344828	0.2222	-	0.00344828	0.2667	-
6	78050000	78100000	12	302	0.0397351	-	-	-	-	-	-	-	-	-	-	-	0.0397351	0.2	0.2
6	79650000	79700000	1	275	0.00363636	AL356776.1,PHIP,IRAK1BP1	miRNA,protein_coding,protein_coding	0.00363636	0.35	-	-	-	-	-	-	-	-	-	-
6	79700000	79750000	7	326	0.0214724	PHIP	protein_coding	0.0214724	0.35	0.35	-	-	-	-	-	-	-	-	-
6	79750000	79800000	3	274	0.0109489	RP11-477E3.2,PHIP	pseudogene,protein_coding	0.0109489	0.366667	-	-	-	-	-	-	-	-	-	-
6	81000000	81050000	4	338	0.0118343	BCKDHB	protein_coding	0.0118343	0.2	-	-	-	-	-	-	-	-	-	-
6	81050000	81100000	2	374	0.00534759	BCKDHB,RP11-250B2.6,RPL17P25	protein_coding,lincRNA,pseudogene	0.00534759	0.2	-	-	-	-	-	-	-	-	-	-
6	81350000	81400000	7	304	0.0230263	-	-	-	-	-	-	-	-	-	-	-	0.0230263	0.4333	0.4333
6	82150000	82200000	3	328	0.00914634	-	-	-	-	-	-	-	-	-	-	-	0.00914634	0.7222	-
6	82200000	82250000	6	356	0.0168539	RP1-300G12.2,FAM46A	sense_intronic,protein_coding	-	-	-	-	-	-	-	-	-	0.0168539	0.7	0.7
6	82300000	82350000	2	274	0.00729927	FAM46A,RNA5SP210	protein_coding,rRNA	-	-	-	0.00729927	0.2778	-	-	-	-	-	-	-
6	83350000	83400000	1	290	0.00344828	-	-	0.00344828	0.3	-	-	-	-	-	-	-	-	-	-
6	85200000	85250000	5	381	0.0131234	RP1-90L14.1	lincRNA	-	-	-	-	-	-	-	-	-	0.0131234	0.3	0.3
6	88450000	88500000	18	316	0.056962	-	-	0.0537975	0.208824	0.2	-	-	-	-	-	-	0.056962	0.5074	0.5333
6	88600000	88650000	2	270	0.00740741	RP11-453D21.1	pseudogene	-	-	-	0.00740741	0.2222	-	-	-	-	-	-	-
6	89700000	89750000	2	308	0.00649351	RP1-72A23.3	pseudogene	-	-	-	-	-	-	-	-	-	0.00649351	0.2667	-
6	89900000	89950000	2	353	0.00566572	GABRR1	protein_coding	-	-	-	0.00566572	0.29165	-	-	-	-	-	-	-
6	90450000	90500000	2	244	0.00819672	MDN1	protein_coding	-	-	-	-	-	-	0.00819672	0.2778	-	-	-	-
6	90600000	90650000	1	334	0.00299401	RP11-63K6.7,Y_RNA,GJA10,BACH2	antisense,misc_RNA,protein_coding,protein_coding	-	-	-	-	-	-	-	-	-	0.00299401	0.2333	-
6	91500000	91550000	2	360	0.00555556	-	-	0.00555556	0.2	-	-	-	-	-	-	-	-	-	-
6	91700000	91750000	2	298	0.00671141	-	-	0.00671141	0.35	-	-	-	-	-	-	-	-	-	-
6	92650000	92700000	1	301	0.00332226	-	-	-	-	-	-	-	-	0.00332226	0.94444	-	-	-	-
6	93150000	93200000	3	361	0.00831025	-	-	-	-	-	-	-	-	0.00831025	0.2222	-	-	-	-
6	93250000	93300000	21	309	0.0679612	-	-	-	-	-	-	-	-	-	-	-	0.0679612	0.247586	0.2333
6	93300000	93350000	13	305	0.0426229	-	-	-	-	-	-	-	-	-	-	-	0.0426229	0.235869	0.2333
6	93350000	93400000	8	306	0.0261438	AL359987.1	miRNA	-	-	-	-	-	-	-	-	-	0.0261438	0.25	-
6	93600000	93650000	1	322	0.00310559	-	-	-	-	-	-	-	-	0.00310559	0.3333	-	-	-	-
6	96550000	96600000	3	294	0.0102041	FUT9	protein_coding	0.0102041	0.2	-	0.0102041	0.3611	-	-	-	-	-	-	-
6	96850000	96900000	6	321	0.0186916	UFL1-AS1	antisense	-	-	-	0.0186916	0.3333	0.3333	-	-	-	0.0186916	0.8	0.8
6	96900000	96950000	2	285	0.00701754	UFL1-AS1	antisense	-	-	-	0.00701754	0.3333	-	-	-	-	0.00701754	0.8	-
6	96950000	97000000	2	277	0.00722022	UFL1-AS1,UFL1	antisense,protein_coding	-	-	-	0.00722022	0.3333	-	-	-	-	0.00722022	0.8	-
6	97050000	97100000	2	362	0.00552486	RPS7P8,RNU4-70P,FHL5	pseudogene,snRNA,protein_coding	-	-	-	0.00276243	0.3333	-	0.00276243	0.2778	-	0.00276243	0.6667	-
6	97950000	98000000	1	238	0.00420168	-	-	0.00420168	0.35	-	-	-	-	-	-	-	-	-	-
6	98000000	98050000	1	249	0.00401606	-	-	0.00401606	0.45	-	-	-	-	-	-	-	-	-	-
6	98050000	98100000	1	224	0.00446429	-	-	0.00446429	0.3	-	-	-	-	-	-	-	-	-	-
6	98500000	98550000	6	208	0.0288462	RP11-436D23.1	lincRNA	-	-	-	0.0288462	0.5833	0.5833	-	-	-	0.0288462	0.2333	0.2333
6	98650000	98700000	5	217	0.0230415	RP11-436D23.1,RP11-111D3.2	lincRNA,lincRNA	-	-	-	0.0230415	0.4722	0.4722	0.0230415	0.2222	0.2222	0.0230415	0.26002	-
6	98700000	98750000	2	226	0.00884956	RP11-436D23.1	lincRNA	-	-	-	0.00884956	0.4722	-	0.00884956	0.2222	-	0.00884956	0.25	-
6	98850000	98900000	2	234	0.00854701	-	-	0.00854701	0.275	-	-	-	-	-	-	-	-	-	-
6	98900000	98950000	2	278	0.00719424	-	-	0.00719424	0.25	-	-	-	-	-	-	-	-	-	-
6	99000000	99050000	1	257	0.00389105	RP3-453D15.1	lincRNA	-	-	-	-	-	-	-	-	-	0.00389105	0.2333	-
6	99150000	99200000	1	220	0.00454545	-	-	-	-	-	-	-	-	-	-	-	0.00454545	0.2	-
6	101050000	101100000	1	257	0.00389105	ASCC3	protein_coding	0.00389105	0.25	-	-	-	-	0.00389105	0.2222	-	-	-	-
6	101100000	101150000	1	275	0.00363636	ASCC3	protein_coding	0.00363636	0.25	-	-	-	-	0.00363636	0.2222	-	-	-	-
6	101300000	101350000	1	278	0.00359712	ASCC3,RP3-467N11.2,RP3-467N11.1	protein_coding,pseudogene,antisense	0.00359712	0.25	-	-	-	-	0.00359712	0.2222	-	-	-	-
6	101450000	101500000	1	294	0.00340136	-	-	0.00340136	0.25	-	-	-	-	0.00340136	0.2222	-	-	-	-
6	102250000	102300000	1	355	0.0028169	GRIK2	protein_coding	0.0028169	0.2	-	-	-	-	-	-	-	-	-	-
6	102350000	102400000	21	341	0.0615836	GRIK2	protein_coding	-	-	-	-	-	-	-	-	-	0.0615836	0.5	0.5
6	102400000	102450000	4	270	0.0148148	GRIK2	protein_coding	0.0148148	0.2625	-	-	-	-	-	-	-	0.0148148	0.4667	-
6	104350000	104400000	8	358	0.0223464	-	-	-	-	-	-	-	-	-	-	-	0.0223464	0.4667	0.4667
6	104400000	104450000	5	388	0.0128866	-	-	-	-	-	-	-	-	-	-	-	0.0128866	0.5	0.5
6	105500000	105550000	4	268	0.0149254	LIN28B,BVES	protein_coding,protein_coding	0.0149254	0.4625	-	-	-	-	-	-	-	-	-	-
6	106250000	106300000	2	370	0.00540541	-	-	-	-	-	-	-	-	0.00540541	0.2222	-	-	-	-
6	106750000	106800000	5	299	0.0167224	RNU6-344P,ATG5	snRNA,protein_coding	-	-	-	0.0167224	0.2222	0.2222	0.0167224	0.2222	0.2222	-	-	-
6	106800000	106850000	10	417	0.0239808	RP11-404H14.1	antisense	-	-	-	0.0239808	0.22776	0.2222	-	-	-	0.00959233	0.2333	-
6	107350000	107400000	23	349	0.0659026	C6orf203,BEND3	protein_coding,protein_coding	-	-	-	-	-	-	-	-	-	0.0659026	0.2	0.2
6	108000000	108050000	1	399	0.00250627	SCML4	protein_coding	0.00250627	0.5	-	-	-	-	-	-	-	-	-	-
6	108050000	108100000	2	452	0.00442478	SCML4	protein_coding	-	-	-	0.00442478	0.2778	-	-	-	-	-	-	-
6	108100000	108150000	3	361	0.00831025	SCML4	protein_coding	-	-	-	-	-	-	-	-	-	0.00831025	0.2	-
6	109150000	109200000	1	306	0.00326797	ARMC2,RP11-249L21.2	protein_coding,pseudogene	0.00326797	0.3	-	-	-	-	-	-	-	-	-	-
6	111550000	111600000	2	233	0.00858369	KIAA1919,SLC16A10,RP11-428F8.2,RP5-1112D6.4	protein_coding,protein_coding,antisense,antisense	-	-	-	0.00858369	0.3056	-	-	-	-	-	-	-
6	113250000	113300000	1	239	0.0041841	RNU6-1163P	snRNA	-	-	-	-	-	-	0.0041841	0.8889	-	-	-	-
6	115050000	115100000	1	326	0.00306748	-	-	0.00306748	0.2	-	-	-	-	-	-	-	-	-	-
6	116050000	116100000	4	263	0.0152091	-	-	0.0152091	0.2	-	-	-	-	-	-	-	-	-	-
6	118100000	118150000	1	274	0.00364964	-	-	-	-	-	-	-	-	-	-	-	0.00364964	0.2	-
6	118150000	118200000	1	263	0.00380228	-	-	-	-	-	-	-	-	-	-	-	0.00380228	0.2	-
6	118300000	118350000	1	310	0.00322581	RP11-632C17__A.1,SLC35F1	pseudogene,protein_coding	-	-	-	-	-	-	0.00322581	0.2222	-	-	-	-
6	120950000	121000000	5	315	0.015873	-	-	-	-	-	-	-	-	-	-	-	0.015873	0.5933	-
6	121400000	121450000	1	275	0.00363636	TBC1D32	protein_coding	0.00363636	0.3	-	-	-	-	-	-	-	0.00363636	0.2333	-
6	121450000	121500000	9	342	0.0263158	TBC1D32	protein_coding	0.0263158	0.3	0.3	-	-	-	-	-	-	0.0263158	0.237011	0.2333
6	121500000	121550000	1	360	0.00277778	TBC1D32	protein_coding	0.00277778	0.35	-	-	-	-	-	-	-	0.00277778	0.2667	-
6	121850000	121900000	1	229	0.00436681	RNU4-76P	snRNA	-	-	-	-	-	-	-	-	-	0.00436681	0.3333	-
6	122250000	122300000	1	286	0.0034965	-	-	-	-	-	-	-	-	0.0034965	0.2222	-	-	-	-
6	123050000	123100000	6	327	0.0183486	RN7SL564P	misc_RNA	-	-	-	-	-	-	0.0183486	0.425883	0.4444	-	-	-
6	123100000	123150000	4	317	0.0126183	SMPDL3A,FABP7	protein_coding,protein_coding	-	-	-	-	-	-	0.0126183	0.361075	-	-	-	-
6	123650000	123700000	4	280	0.0142857	TRDN	protein_coding	-	-	-	-	-	-	0.0142857	0.4583	-	-	-	-
6	125700000	125750000	2	292	0.00684932	RP11-138M12.1	lincRNA	-	-	-	-	-	-	-	-	-	0.00684932	0.2833	-
6	125750000	125800000	2	362	0.00552486	RP11-138M12.1	lincRNA	-	-	-	-	-	-	-	-	-	0.00552486	0.2667	-
6	129050000	129100000	1	361	0.00277008	Y_RNA	misc_RNA	-	-	-	-	-	-	-	-	-	0.00277008	0.3333	-
6	130800000	130850000	1	346	0.00289017	-	-	-	-	-	0.00289017	0.2222	-	-	-	-	-	-	-
6	135700000	135750000	8	298	0.0268456	AHI1	protein_coding	-	-	-	-	-	-	0.0268456	0.416625	0.4444	0.0268456	0.458325	0.3333
6	135750000	135800000	16	316	0.0506329	AHI1,Y_RNA	protein_coding,misc_RNA	-	-	-	-	-	-	0.0506329	0.423588	0.5	0.0506329	0.437487	0.6667
6	135800000	135850000	11	305	0.0360656	AHI1,LINC00271	protein_coding,lincRNA	-	-	-	-	-	-	0.0360656	0.444418	0.4444	0.0360656	0.454536	0.3333
6	135850000	135900000	6	315	0.0190476	LINC00271	lincRNA	-	-	-	-	-	-	0.0190476	0.370333	-	0.0126984	0.41665	-
6	135900000	135950000	13	338	0.0384615	GAPDHP73,LINC00271	pseudogene,lincRNA	-	-	-	-	-	-	0.0384615	0.4444	0.4444	0.0384615	0.3333	0.3333
6	137300000	137350000	42	379	0.110818	RP11-55K22.5,IL20RA,RP11-204P2.3	lincRNA,protein_coding,antisense	-	-	-	-	-	-	-	-	-	0.110818	0.3333	0.3333
6	137950000	138000000	17	439	0.0387244	RP11-95M15.1	lincRNA	-	-	-	-	-	-	-	-	-	0.0387244	0.2667	0.2667
6	138000000	138050000	4	375	0.0106667	AL357060.1,RP11-95M15.2	miRNA,pseudogene	-	-	-	-	-	-	-	-	-	0.0106667	0.23335	-
6	139350000	139400000	6	366	0.0163934	ABRACL	protein_coding	-	-	-	-	-	-	0.00273224	0.2778	-	0.0136612	0.30666	-
6	139800000	139850000	4	327	0.0122324	-	-	-	-	-	-	-	-	-	-	-	0.0122324	0.2	-
6	140350000	140400000	1	248	0.00403226	RP3-332B22.1	lincRNA	-	-	-	-	-	-	-	-	-	0.00403226	0.4333	-
6	140600000	140650000	5	238	0.0210084	-	-	-	-	-	-	-	-	-	-	-	0.0210084	0.4333	0.4333
6	140650000	140700000	1	220	0.00454545	-	-	-	-	-	-	-	-	-	-	-	0.00454545	0.4333	-
6	143200000	143250000	2	297	0.00673401	HIVEP2	protein_coding	-	-	-	-	-	-	-	-	-	0.00673401	0.6667	-
6	143250000	143300000	2	261	0.00766284	HIVEP2,RP11-439L18.1,RP11-439L18.2,RP11-439L18.3	protein_coding,lincRNA,lincRNA,antisense	-	-	-	-	-	-	-	-	-	0.00766284	0.6667	-
6	146850000	146900000	1	256	0.00390625	RAB32	protein_coding	-	-	-	-	-	-	0.00390625	0.3889	-	-	-	-
6	149050000	149100000	1	299	0.00334448	UST	protein_coding	0.00334448	0.2	-	-	-	-	-	-	-	-	-	-
6	150650000	150700000	1	464	0.00215517	IYD	protein_coding	0.00215517	0.5	-	0.00215517	0.3056	-	0.00215517	0.2778	-	0.00215517	0.2333	-
6	151000000	151050000	11	422	0.0260663	PLEKHG1	protein_coding	0.0260663	0.609091	0.6	-	-	-	-	-	-	-	-	-
6	151050000	151100000	4	423	0.00945626	PLEKHG1	protein_coding	0.00945626	0.6125	-	-	-	-	-	-	-	-	-	-
6	153750000	153800000	1	345	0.00289855	-	-	-	-	-	-	-	-	0.00289855	0.2778	-	0.00289855	0.3667	-
6	155550000	155600000	2	390	0.00512821	CLDN20,RP11-477D19.2,TFB1M,TIAM2	protein_coding,antisense,protein_coding,protein_coding	0.00512821	0.2	-	-	-	-	-	-	-	-	-	-
6	157850000	157900000	1	329	0.00303951	ZDHHC14	protein_coding	-	-	-	-	-	-	-	-	-	0.00303951	0.2333	-
6	162150000	162200000	1	539	0.00185529	PARK2	protein_coding	0.00185529	0.4	-	-	-	-	-	-	-	-	-	-
6	162200000	162250000	10	374	0.026738	PARK2	protein_coding	0.026738	0.44	0.4	-	-	-	0.00534759	0.2222	-	-	-	-
6	162900000	162950000	1	413	0.00242131	PARK2	protein_coding	-	-	-	0.00242131	0.2222	-	-	-	-	0.00242131	0.2333	-
6	164900000	164950000	3	282	0.0106383	-	-	-	-	-	-	-	-	-	-	-	0.0106383	0.2333	-
6	165950000	166000000	2	360	0.00555556	PDE10A	protein_coding	0.00555556	0.2	-	-	-	-	-	-	-	0.00555556	0.5333	-
6	167250000	167300000	15	460	0.0326087	RPS6KA2,RP11-514O12.4	protein_coding,protein_coding	0.0326087	0.33	0.35	-	-	-	-	-	-	0.0195652	0.3	0.3
6	168900000	168950000	34	493	0.0689655	SMOC2	protein_coding	0.0689655	0.411765	0.45	-	-	-	0.0020284	0.2222	-	0.010142	0.2667	0.2667
6	169200000	169250000	1	385	0.0025974	-	-	-	-	-	-	-	-	0.0025974	0.2222	-	-	-	-
6	169450000	169500000	15	375	0.04	RP3-495K2.1	lincRNA	0.04	0.353333	0.35	-	-	-	-	-	-	0.04	0.557767	0.5333
6	169500000	169550000	9	396	0.0227273	-	-	0.020202	0.34375	0.35	-	-	-	-	-	-	0.0227273	0.533356	0.5667
6	169550000	169600000	1	466	0.00214592	RP11-417E7.2,RP11-417E7.1	lincRNA,lincRNA	-	-	-	-	-	-	-	-	-	0.00214592	0.5333	-
7	100000	150000	1	585	0.0017094	AC093627.9,AC093627.10	lincRNA,lincRNA	-	-	-	-	-	-	-	-	-	0.0017094	0.2667	-
7	150000	200000	1	351	0.002849	AC093627.11,AC093627.12,FAM20C,AC093627.10,RP11-90P13.1	lincRNA,antisense,protein_coding,lincRNA,lincRNA	0.002849	0.25	-	-	-	-	-	-	-	-	-	-
7	1200000	1250000	13	411	0.0316302	ZFAND2A,AC091729.9	protein_coding,antisense	0.0316302	0.334615	0.3	-	-	-	-	-	-	0.0316302	0.3	0.3
7	1250000	1300000	25	373	0.0670241	UNCX	protein_coding	0.0643432	0.325	0.3	-	-	-	-	-	-	0.0670241	0.297332	0.3
7	1300000	1350000	1	502	0.00199203	AC073094.4	lincRNA	-	-	-	0.00199203	0.2222	-	-	-	-	-	-	-
7	3100000	3150000	8	540	0.0148148	AC024028.1	lincRNA	-	-	-	0.0148148	0.239563	0.2222	-	-	-	0.00185185	0.5	-
7	3150000	3200000	16	570	0.0280702	AC091801.1	protein_coding	-	-	-	0.0280702	0.230881	0.2222	-	-	-	0.00175439	0.5333	-
7	4500000	4550000	7	475	0.0147368	-	-	-	-	-	-	-	-	-	-	-	0.0147368	0.309529	-
7	5150000	5200000	1	339	0.00294985	ZNF890P,OR10AH1P	pseudogene,pseudogene	-	-	-	0.00294985	0.2222	-	-	-	-	-	-	-
7	5200000	5250000	11	423	0.0260047	RNU6-215P,WIPI2	snRNA,protein_coding	0.0260047	0.409091	0.4	-	-	-	-	-	-	-	-	-
7	5250000	5300000	8	404	0.019802	WIPI2	protein_coding	0.019802	0.41875	0.4	-	-	-	-	-	-	-	-	-
7	5500000	5550000	3	414	0.00724638	FBXL18,AC092171.4,snoU13,MIR589	protein_coding,lincRNA,snoRNA,miRNA	-	-	-	0.00724638	0.2222	-	-	-	-	-	-	-
7	5750000	5800000	2	323	0.00619195	RNF216	protein_coding	-	-	-	0.00619195	0.2222	-	-	-	-	0.00619195	0.3667	-
7	6650000	6700000	1	341	0.00293255	RP11-611L7.1,ZNF853,ZNF316	lincRNA,protein_coding,pseudogene	0.00293255	0.2	-	-	-	-	-	-	-	-	-	-
7	8200000	8250000	1	435	0.00229885	ICA1	protein_coding	0.00229885	0.3	-	-	-	-	-	-	-	-	-	-
7	14600000	14650000	1	364	0.00274725	DGKB	protein_coding	0.00274725	0.2	-	-	-	-	-	-	-	-	-	-
7	15000000	15050000	2	456	0.00438596	DGKB,AC006045.3	protein_coding,pseudogene	-	-	-	-	-	-	0.00438596	0.2222	-	-	-	-
7	16450000	16500000	4	372	0.0107527	ISPD	protein_coding	-	-	-	-	-	-	-	-	-	0.0107527	0.391675	-
7	16500000	16550000	1	401	0.00249377	SOSTDC1,GS1-166A23.1	protein_coding,lincRNA	-	-	-	-	-	-	-	-	-	0.00249377	0.4	-
7	16650000	16700000	1	356	0.00280899	BZW2,ANKMY2	protein_coding,protein_coding	0.00280899	0.45	-	-	-	-	-	-	-	0.00280899	0.3667	-
7	16900000	16950000	1	410	0.00243902	RAD17P1,AC098592.6,AGR3	pseudogene,pseudogene,protein_coding	-	-	-	-	-	-	-	-	-	0.00243902	0.5	-
7	17000000	17050000	2	467	0.00428266	-	-	0.00428266	0.35	-	0.00428266	0.25	-	-	-	-	-	-	-
7	17050000	17100000	3	373	0.0080429	AC098592.8	pseudogene	0.0080429	0.35	-	0.0080429	0.25	-	-	-	-	-	-	-
7	17450000	17500000	6	471	0.0127388	AC019117.1,AC019117.2	lincRNA,lincRNA	-	-	-	0.0127388	0.365717	-	0.0127388	0.296267	-	-	-	-
7	17500000	17550000	1	478	0.00209205	AC019117.2,AC019117.1,AC017060.1	lincRNA,lincRNA,lincRNA	-	-	-	0.00209205	0.4444	-	0.00209205	0.2222	-	-	-	-
7	19050000	19100000	9	359	0.0250696	TWIST1	protein_coding	-	-	-	0.0250696	0.354922	0.3611	-	-	-	-	-	-
7	19100000	19150000	8	369	0.0216802	TWIST1	protein_coding	-	-	-	0.0216802	0.364575	0.3611	-	-	-	-	-	-
7	19450000	19500000	1	378	0.0026455	AC007091.1	lincRNA	0.0026455	0.2	-	-	-	-	-	-	-	-	-	-
7	20100000	20150000	5	398	0.0125628	AC005062.2,RP11-486P11.1	sense_overlapping,lincRNA	-	-	-	0.00753769	0.4167	-	-	-	-	0.0125628	0.6667	0.6667
7	20350000	20400000	3	393	0.00763359	ITGB8,CTA-293F17.1,AC099342.1	protein_coding,antisense,lincRNA	-	-	-	-	-	-	-	-	-	0.00763359	0.3	-
7	20400000	20450000	14	311	0.0450161	ITGB8,SNORD56	protein_coding,snoRNA	-	-	-	-	-	-	-	-	-	0.0450161	0.28335	0.3
7	20450000	20500000	6	328	0.0182927	ITGB8	protein_coding	-	-	-	0.00304878	0.3056	-	-	-	-	0.0182927	0.29445	-
7	20500000	20550000	1	422	0.00236967	-	-	-	-	-	-	-	-	-	-	-	0.00236967	0.2	-
7	21200000	21250000	1	320	0.003125	-	-	-	-	-	-	-	-	-	-	-	0.003125	0.7667	-
7	21250000	21300000	3	396	0.00757576	RN7SL542P,ASS1P11	misc_RNA,pseudogene	-	-	-	-	-	-	0.00757576	0.3333	-	-	-	-
7	21350000	21400000	1	372	0.00268817	-	-	-	-	-	-	-	-	0.00268817	0.2222	-	-	-	-
7	21950000	22000000	4	396	0.010101	CDCA7L	protein_coding	0.00505051	0.45	-	0.010101	0.319475	-	-	-	-	0.010101	0.4167	-
7	22400000	22450000	24	407	0.0589681	AC099759.1	miRNA	0.0565111	0.378261	0.35	0.0565111	0.2222	0.2222	-	-	-	0.004914	0.23335	-
7	24250000	24300000	7	397	0.0176322	AC004485.3	antisense	-	-	-	-	-	-	-	-	-	0.0176322	0.3	0.3
7	24300000	24350000	16	376	0.0425532	NPY,snoU13	protein_coding,snoRNA	-	-	-	-	-	-	-	-	-	0.0425532	0.291662	0.3
7	26300000	26350000	3	270	0.0111111	SNX10,AC010677.5	protein_coding,pseudogene	0.0111111	0.716667	-	0.0111111	0.3056	-	-	-	-	-	-	-
7	28350000	28400000	1	452	0.00221239	CREB5	protein_coding	0.00221239	0.3	-	-	-	-	-	-	-	0.00221239	0.6	-
7	28900000	28950000	1	393	0.00254453	-	-	0.00254453	0.2	-	-	-	-	-	-	-	-	-	-
7	29750000	29800000	1	230	0.00434783	DPY19L2P3	pseudogene	-	-	-	-	-	-	-	-	-	0.00434783	0.2	-
7	29800000	29850000	3	302	0.00993377	WIPF3	protein_coding	-	-	-	-	-	-	-	-	-	0.00993377	0.2	-
7	32400000	32450000	26	368	0.0706522	-	-	0.0516304	0.407895	0.4	-	-	-	-	-	-	0.0190217	0.376157	0.4333
7	33850000	33900000	15	312	0.0480769	-	-	-	-	-	-	-	-	0.0480769	0.2778	0.2778	-	-	-
7	33900000	33950000	7	349	0.0200573	RP11-89N17.3,BMPER	lincRNA,protein_coding	-	-	-	-	-	-	0.0200573	0.2778	0.2778	-	-	-
7	35400000	35450000	1	408	0.00245098	-	-	-	-	-	0.00245098	0.2222	-	-	-	-	-	-	-
7	35850000	35900000	1	251	0.00398406	SEPT7,AC007551.1	protein_coding,miRNA	-	-	-	-	-	-	-	-	-	0.00398406	0.2667	-
7	35900000	35950000	7	264	0.0265152	2021-09-07	protein_coding	-	-	-	-	-	-	-	-	-	0.0265152	0.285743	0.2667
7	35950000	36000000	1	70	0.0142857	RNU6-1085P,SEPT7P3	snRNA,pseudogene	-	-	-	-	-	-	-	-	-	0.0142857	0.2667	-
7	36350000	36400000	4	256	0.015625	KIAA0895,RP11-182J23.1,Y_RNA	protein_coding,antisense,misc_RNA	-	-	-	0.015625	0.2639	-	-	-	-	-	-	-
7	36400000	36450000	6	251	0.0239044	ANLN,KIAA0895	protein_coding,protein_coding	-	-	-	0.0239044	0.34725	-	-	-	-	-	-	-
7	36550000	36600000	2	291	0.00687285	AOAH	protein_coding	-	-	-	-	-	-	-	-	-	0.00687285	0.2	-
7	37450000	37500000	3	381	0.00787402	SNORA51,Y_RNA,ELMO1	snoRNA,misc_RNA,protein_coding	0.00787402	0.466667	-	-	-	-	-	-	-	0.00787402	0.4	-
7	37900000	37950000	14	397	0.0352645	EPDR1,NME8,SFRP4	protein_coding,protein_coding,protein_coding	-	-	-	-	-	-	0.0352645	0.3611	0.3889	0.0352645	0.3	0.3
7	37950000	38000000	1	381	0.00262467	SFRP4,EPDR1	protein_coding,protein_coding	-	-	-	-	-	-	0.00262467	0.3889	-	0.00262467	0.3	-
7	38150000	38200000	1	344	0.00290698	-	-	0.00290698	0.2	-	-	-	-	-	-	-	-	-	-
7	39050000	39100000	5	290	0.0172414	POU6F2-AS2,POU6F2	antisense,protein_coding	-	-	-	-	-	-	-	-	-	0.0172414	0.2667	0.2667
7	39300000	39350000	1	359	0.00278552	AC092174.1,POU6F2	miRNA,protein_coding	-	-	-	-	-	-	-	-	-	0.00278552	0.4667	-
7	42900000	42950000	1	237	0.00421941	C7orf25,PSMA2,RP11-111K18.2	protein_coding,protein_coding,lincRNA	-	-	-	0.00421941	0.4444	-	0.00421941	0.2222	-	-	-	-
7	47500000	47550000	1	393	0.00254453	TNS3	protein_coding	0.00254453	0.3	-	-	-	-	-	-	-	-	-	-
7	48200000	48250000	13	310	0.0419355	ABCA13	protein_coding	-	-	-	-	-	-	0.0419355	0.3889	0.3889	-	-	-
7	48850000	48900000	1	250	0.004	AC004899.3,AC004899.1	pseudogene,protein_coding	0.004	0.4	-	0.004	0.4167	-	-	-	-	-	-	-
7	48900000	48950000	4	276	0.0144928	GDI2P1	pseudogene	0.0144928	0.25	-	-	-	-	-	-	-	-	-	-
7	50200000	50250000	4	322	0.0124224	AC020743.3	lincRNA	0.0124224	0.675	-	0.00621118	0.3889	-	0.0124224	0.2778	-	0.0124224	0.6	-
7	51000000	51050000	2	364	0.00549451	RP4-724E13.2,SNORA4	antisense,snoRNA	0.00549451	0.35	-	-	-	-	-	-	-	0.00549451	0.3	-
7	51050000	51100000	3	391	0.00767263	COBL,RP4-724E13.2	protein_coding,antisense	0.00767263	0.4	-	-	-	-	-	-	-	0.00767263	0.4667	-
7	51950000	52000000	8	423	0.0189125	-	-	0.0189125	0.2	0.2	-	-	-	-	-	-	-	-	-
7	52000000	52050000	51	435	0.117241	-	-	0.117241	0.204902	0.25	-	-	-	-	-	-	-	-	-
7	52150000	52200000	1	339	0.00294985	-	-	-	-	-	-	-	-	-	-	-	0.00294985	0.2	-
7	52200000	52250000	6	418	0.0143541	RP11-153N17.1	lincRNA	-	-	-	-	-	-	-	-	-	0.0143541	0.2	0.2
7	52250000	52300000	2	466	0.00429185	RP11-153N17.1	lincRNA	-	-	-	-	-	-	-	-	-	0.00429185	0.2	-
7	54100000	54150000	1	457	0.00218818	-	-	0.00218818	0.2	-	-	-	-	-	-	-	-	-	-
7	54150000	54200000	1	512	0.00195313	-	-	0.00195313	0.45	-	-	-	-	-	-	-	-	-	-
7	54200000	54250000	12	517	0.0232108	-	-	-	-	-	0.0232108	0.2778	0.2778	-	-	-	-	-	-
7	54250000	54300000	2	317	0.00630915	-	-	-	-	-	0.00630915	0.2778	-	-	-	-	-	-	-
7	54700000	54750000	11	415	0.026506	RPL31P35	pseudogene	0.026506	0.3	0.3	0.026506	0.2222	0.2222	0.026506	0.2222	0.2222	-	-	-
7	64100000	64150000	1	240	0.00416667	RP11-561N12.7,ZNF107	pseudogene,protein_coding	-	-	-	-	-	-	-	-	-	0.00416667	0.3	-
7	68050000	68100000	2	374	0.00534759	-	-	-	-	-	-	-	-	0.00534759	0.2222	-	-	-	-
7	70350000	70400000	1	340	0.00294118	-	-	-	-	-	-	-	-	-	-	-	0.00294118	0.4667	-
7	70400000	70450000	4	411	0.00973236	-	-	-	-	-	-	-	-	0.00486618	0.3333	-	0.00486618	0.35	-
7	70500000	70550000	1	423	0.00236407	-	-	-	-	-	-	-	-	-	-	-	0.00236407	0.2667	-
7	70800000	70850000	1	430	0.00232558	WBSCR17	protein_coding	-	-	-	-	-	-	-	-	-	0.00232558	0.2667	-
7	73400000	73450000	1	288	0.00347222	RP11-731K22.1,ELN	lincRNA,protein_coding	-	-	-	0.00347222	0.6667	-	-	-	-	-	-	-
7	73500000	73550000	2	222	0.00900901	LIMK1	protein_coding	0.00900901	0.3	-	0.00900901	0.3889	-	-	-	-	-	-	-
7	73550000	73600000	2	242	0.00826446	EIF4H	protein_coding	0.00826446	0.3	-	0.00826446	0.3056	-	-	-	-	-	-	-
7	74050000	74100000	4	173	0.0231214	GTF2I	protein_coding	-	-	-	0.0231214	0.2222	-	-	-	-	0.0231214	0.3333	-
7	74100000	74150000	8	166	0.0481928	GTF2I,STAG3L2,AC083884.8	protein_coding,pseudogene,processed_transcript	-	-	-	0.0481928	0.2222	0.2222	-	-	-	0.0481928	0.3333	0.3333
7	77800000	77850000	1	345	0.00289855	MAGI2	protein_coding	0.00289855	0.25	-	-	-	-	-	-	-	-	-	-
7	78000000	78050000	2	381	0.00524934	MAGI2	protein_coding	0.00262467	0.25	-	-	-	-	-	-	-	0.00262467	0.93333	-
7	78050000	78100000	2	494	0.00404858	MAGI2	protein_coding	-	-	-	-	-	-	-	-	-	0.00404858	0.2	-
7	79900000	79950000	3	325	0.00923077	RN7SL35P,AC003988.1	misc_RNA,lincRNA	0.00923077	0.333333	-	-	-	-	-	-	-	-	-	-
7	80350000	80400000	2	345	0.0057971	SEMA3C	protein_coding	-	-	-	-	-	-	0.0057971	0.2778	-	-	-	-
7	81650000	81700000	5	302	0.0165563	CACNA2D1,MIR1255B1	protein_coding,antisense	-	-	-	0.0165563	0.31668	-	-	-	-	-	-	-
7	82100000	82150000	1	281	0.00355872	-	-	-	-	-	-	-	-	-	-	-	0.00355872	0.2333	-
7	82150000	82200000	2	352	0.00568182	-	-	-	-	-	-	-	-	-	-	-	0.00568182	0.25	-
7	82200000	82250000	1	299	0.00334448	MTHFD2P5	pseudogene	-	-	-	-	-	-	-	-	-	0.00334448	0.2333	-
7	82900000	82950000	2	337	0.00593472	-	-	-	-	-	-	-	-	-	-	-	0.00593472	0.26665	-
7	85100000	85150000	6	331	0.0181269	LINC00972	lincRNA	0.0181269	0.208333	0.2	-	-	-	-	-	-	-	-	-
7	87100000	87150000	1	284	0.00352113	ABCB1,ABCB4	protein_coding,protein_coding	-	-	-	-	-	-	0.00352113	0.2222	-	-	-	-
7	90000000	90050000	3	335	0.00895522	CTB-13L3.1,CLDN12,GTPBP10	processed_transcript,protein_coding,protein_coding	0.00895522	0.25	-	-	-	-	-	-	-	-	-	-
7	90500000	90550000	1	268	0.00373134	CDK14	protein_coding	0.00373134	0.3	-	-	-	-	-	-	-	-	-	-
7	96550000	96600000	1	270	0.0037037	RN7SL252P,DLX6-AS1	misc_RNA,antisense	-	-	-	0.0037037	0.4444	-	0.0037037	0.2222	-	-	-	-
7	98050000	98100000	8	285	0.0280702	AC091654.7	pseudogene	0.0280702	0.29375	0.3	0.0245614	0.5556	0.5556	0.0245614	0.3333	0.3333	0.0245614	0.490443	-
7	101250000	101300000	6	302	0.0198676	MYL10	protein_coding	-	-	-	-	-	-	-	-	-	0.0198676	0.3667	0.3667
7	102700000	102750000	1	234	0.0042735	NAPEPLD,ARMC10,CRYZP1,FBXL13	protein_coding,protein_coding,pseudogene,protein_coding	0.0042735	0.25	-	-	-	-	-	-	-	-	-	-
7	102950000	103000000	1	215	0.00465116	SLC26A5,CTA-276O3.4,PMPCB,DNAJC2,PSMC2	protein_coding,pseudogene,protein_coding,protein_coding,protein_coding	0.00465116	0.2	-	-	-	-	-	-	-	-	-	-
7	104850000	104900000	2	288	0.00694444	SRPK2,RP4-778K6.1	protein_coding,pseudogene	-	-	-	-	-	-	-	-	-	0.00694444	0.2	-
7	106050000	106100000	1	382	0.0026178	CTB-111H14.1	sense_overlapping	-	-	-	0.0026178	0.25	-	-	-	-	-	-	-
7	106450000	106500000	1	370	0.0027027	-	-	-	-	-	-	-	-	0.0027027	0.3333	-	-	-	-
7	106500000	106550000	9	214	0.0420561	PIK3CG	protein_coding	-	-	-	-	-	-	0.0420561	0.3333	0.3333	-	-	-
7	106550000	106600000	4	247	0.0161943	-	-	-	-	-	-	-	-	0.0161943	0.3333	-	-	-	-
7	108450000	108500000	36	428	0.0841121	-	-	0.0841121	0.402778	0.4	-	-	-	0.0116822	0.2778	0.2778	-	-	-
7	108500000	108550000	5	384	0.0130208	FLJ00325,AC004014.3,C7orf66	protein_coding,lincRNA,protein_coding	0.0130208	0.4	0.4	-	-	-	-	-	-	-	-	-
7	110300000	110350000	1	328	0.00304878	IMMP2L	protein_coding	-	-	-	0.00304878	0.25	-	-	-	-	-	-	-
7	110800000	110850000	1	273	0.003663	IMMP2L	protein_coding	-	-	-	-	-	-	-	-	-	0.003663	0.4667	-
7	111400000	111450000	1	312	0.00320513	DOCK4-AS1,DOCK4	antisense,protein_coding	-	-	-	-	-	-	0.00320513	1	-	-	-	-
7	112600000	112650000	1	267	0.00374532	AC018464.3	lincRNA	0.00374532	0.3	-	-	-	-	-	-	-	-	-	-
7	112650000	112700000	8	288	0.0277778	-	-	0.0277778	0.3	0.3	-	-	-	-	-	-	-	-	-
7	112850000	112900000	7	233	0.0300429	-	-	-	-	-	0.0300429	0.2222	0.2222	-	-	-	-	-	-
7	114600000	114650000	1	225	0.00444444	MDFIC	protein_coding	-	-	-	0.00444444	0.25	-	-	-	-	0.00444444	0.2	-
7	114950000	115000000	6	277	0.0216607	-	-	0.0216607	0.3	0.3	-	-	-	-	-	-	-	-	-
7	115450000	115500000	9	299	0.0301003	Y_RNA	misc_RNA	-	-	-	-	-	-	-	-	-	0.0301003	0.2	0.2
7	115500000	115550000	2	283	0.00706714	-	-	-	-	-	-	-	-	-	-	-	0.00706714	0.21665	-
7	120000000	120050000	2	303	0.00660066	KCND2	protein_coding	-	-	-	-	-	-	-	-	-	0.00660066	0.2333	-
7	124050000	124100000	1	329	0.00303951	-	-	0.00303951	0.2	-	-	-	-	-	-	-	-	-	-
7	124100000	124150000	2	271	0.00738007	SSU72P8,RP5-1106E3.1	pseudogene,pseudogene	0.00738007	0.2	-	-	-	-	-	-	-	-	-	-
7	124150000	124200000	1	346	0.00289017	-	-	0.00289017	0.2	-	-	-	-	-	-	-	-	-	-
7	124950000	125000000	1	357	0.00280112	RP11-420H19.1,RP11-3B12.2,RP11-420H19.2	pseudogene,lincRNA,pseudogene	-	-	-	-	-	-	0.00280112	0.2222	-	-	-	-
7	125050000	125100000	1	364	0.00274725	RP11-807H17.1	lincRNA	-	-	-	-	-	-	0.00274725	0.7778	-	-	-	-
7	125250000	125300000	1	315	0.0031746	-	-	0.0031746	0.2	-	-	-	-	-	-	-	0.0031746	0.4	-
7	127850000	127900000	6	398	0.0150754	LEP	protein_coding	-	-	-	0.0150754	0.287033	-	-	-	-	-	-	-
7	129150000	129200000	15	407	0.036855	SMKR1	protein_coding	0.036855	0.25	0.25	-	-	-	-	-	-	-	-	-
7	130300000	130350000	5	257	0.0194553	COPG2,AC009274.6	protein_coding,pseudogene	-	-	-	0.0194553	0.2778	0.2778	-	-	-	-	-	-
7	130650000	130700000	1	311	0.00321543	LINC-PINT	antisense	0.00321543	0.2	-	-	-	-	-	-	-	-	-	-
7	130700000	130750000	2	320	0.00625	RNU6-1010P,LINC-PINT	snRNA,antisense	0.00625	0.425	-	-	-	-	-	-	-	-	-	-
7	130750000	130800000	1	279	0.00358423	LINC-PINT,MKLN1	antisense,protein_coding	0.00358423	0.25	-	-	-	-	-	-	-	-	-	-
7	130800000	130850000	2	355	0.0056338	MKLN1	protein_coding	0.0056338	0.2	-	-	-	-	-	-	-	-	-	-
7	135500000	135550000	1	287	0.00348432	-	-	-	-	-	0.00348432	0.25	-	-	-	-	-	-	-
7	136100000	136150000	20	344	0.0581395	AC009784.3	lincRNA	-	-	-	-	-	-	-	-	-	0.0581395	0.26169	0.2667
7	136150000	136200000	25	340	0.0735294	AC009541.1	pseudogene	-	-	-	-	-	-	-	-	-	0.0735294	0.2667	0.2667
7	136200000	136250000	13	290	0.0448276	-	-	-	-	-	-	-	-	-	-	-	0.0448276	0.2667	0.2667
7	136250000	136300000	27	302	0.089404	-	-	-	-	-	-	-	-	-	-	-	0.089404	0.2667	0.2667
7	136300000	136350000	13	283	0.0459364	-	-	-	-	-	-	-	-	-	-	-	0.0459364	0.2667	0.2667
7	137400000	137450000	1	356	0.00280899	AC009245.3,DGKI	pseudogene,protein_coding	0.00280899	0.2	-	-	-	-	-	-	-	-	-	-
7	140200000	140250000	3	388	0.00773196	DENND2A	protein_coding	-	-	-	0.00515464	0.3611	-	0.00773196	0.4444	-	0.00773196	0.266667	-
7	140700000	140750000	7	202	0.0346535	RP4-813F11.4,MRPS33	lincRNA,protein_coding	0.0346535	0.35	0.35	0.0346535	0.3056	0.3056	-	-	-	-	-	-
7	142100000	142150000	1	224	0.00446429	TRBV5-7,TRBV6-7,TRBV5-5,TRBV5-6,TRBV7-6,TRBV6-8,TRBV7-7,TRBV6-9	TR_V_gene,TR_V_gene,TR_V_gene,TR_V_gene,TR_V_gene,TR_V_gene,TR_V_gene,TR_V_gene	-	-	-	-	-	-	-	-	-	0.00446429	0.2667	-
7	142150000	142200000	1	308	0.00324675	TRBV5-4,TRBV6-5,TRBV7-5,TRBV11-2,TRBV12-2,TRBV6-6,TRBV7-4	TR_V_gene,TR_V_gene,TR_V_pseudogene,lincRNA,TR_V_pseudogene,TR_V_gene,TR_V_gene	-	-	-	0.00324675	0.2778	-	-	-	-	0.00324675	0.3667	-
7	142200000	142250000	6	328	0.0182927	TRBV10-1,TRBV7-3,TRBV9,TRBV10-2,TRBV8-2,TRBV12-1,TRBV11-1,TRBV5-3	TR_V_gene,TR_V_gene,TR_V_gene,TR_V_gene,TR_V_pseudogene,TR_V_pseudogene,TR_V_gene,TR_V_gene	-	-	-	-	-	-	-	-	-	0.0182927	0.2333	0.2333
7	142250000	142300000	9	216	0.0416667	TRBV5-2,TRBV8-1,TRBV6-4	TR_V_pseudogene,TR_V_pseudogene,TR_V_gene	-	-	-	-	-	-	-	-	-	0.0416667	0.2333	0.2333
7	144250000	144300000	1	342	0.00292398	TPK1	protein_coding	0.00292398	0.35	-	-	-	-	-	-	-	-	-	-
7	145150000	145200000	1	424	0.00235849	-	-	-	-	-	0.00235849	0.25	-	-	-	-	-	-	-
7	145800000	145850000	2	273	0.00732601	CNTNAP2	protein_coding	0.00732601	0.225	-	-	-	-	-	-	-	-	-	-
7	145850000	145900000	2	335	0.00597015	CNTNAP2	protein_coding	0.00597015	0.2	-	-	-	-	-	-	-	-	-	-
7	146800000	146850000	1	284	0.00352113	DUTP3,CNTNAP2	pseudogene,protein_coding	0.00352113	0.4	-	-	-	-	-	-	-	-	-	-
7	146850000	146900000	1	294	0.00340136	RANP2,CNTNAP2	pseudogene,protein_coding	0.00340136	0.4	-	-	-	-	-	-	-	-	-	-
7	147400000	147450000	4	505	0.00792079	RP4-777G9.1,CNTNAP2	pseudogene,protein_coding	0.0019802	0.4	-	-	-	-	-	-	-	0.00594059	0.4333	-
7	147900000	147950000	2	336	0.00595238	CNTNAP2	protein_coding	0.00595238	0.275	-	0.00297619	0.2778	-	-	-	-	-	-	-
7	148100000	148150000	2	383	0.00522193	RN7SL72P,CNTNAP2	misc_RNA,protein_coding	0.00522193	0.275	-	-	-	-	-	-	-	-	-	-
7	150450000	150500000	1	351	0.002849	TMEM176B,TMEM176A,RP5-1051J4.4	protein_coding,protein_coding,pseudogene	-	-	-	-	-	-	0.002849	0.2222	-	0.002849	0.2	-
7	151700000	151750000	1	281	0.00355872	GALNTL5,GALNT11	protein_coding,protein_coding	0.00355872	0.25	-	-	-	-	-	-	-	0.00355872	0.4333	-
7	152200000	152250000	1	325	0.00307692	-	-	-	-	-	-	-	-	-	-	-	0.00307692	0.5	-
7	152900000	152950000	1	439	0.0022779	-	-	-	-	-	-	-	-	-	-	-	0.0022779	0.2333	-
7	153200000	153250000	1	450	0.00222222	-	-	0.00222222	0.4	-	0.00222222	0.25	-	-	-	-	0.00222222	0.8	-
7	153250000	153300000	4	487	0.00821355	-	-	0.00821355	0.4125	-	0.00821355	0.25	-	-	-	-	0.00821355	0.8	-
7	153600000	153650000	3	444	0.00675676	DPP6	protein_coding	-	-	-	-	-	-	-	-	-	-	-	-
7	154450000	154500000	11	444	0.0247748	DPP6	protein_coding	0.0247748	0.281818	0.25	-	-	-	-	-	-	-	-	-
7	154500000	154550000	2	407	0.004914	DPP6	protein_coding	0.004914	0.225	-	-	-	-	-	-	-	-	-	-
7	155000000	155050000	1	519	0.00192678	-	-	0.00192678	0.35	-	-	-	-	-	-	-	-	-	-
7	155300000	155350000	1	434	0.00230415	CNPY1,AC008060.5	protein_coding,antisense	-	-	-	-	-	-	-	-	-	0.00230415	0.2	-
7	155750000	155800000	4	515	0.00776699	AC021218.2	protein_coding	-	-	-	-	-	-	-	-	-	0.00776699	0.2667	-
7	157050000	157100000	7	429	0.016317	RN7SL142P,UBE3C,RP5-1142J19.2,RP5-1142J19.1	misc_RNA,protein_coding,pseudogene,lincRNA	0.016317	0.257143	0.25	-	-	-	-	-	-	-	-	-
7	158150000	158200000	32	444	0.0720721	PTPRN2	protein_coding	-	-	-	0.0720721	0.232625	0.25	-	-	-	0.0112613	0.3	0.3
7	158500000	158550000	6	378	0.015873	ESYT2,AC019084.7	protein_coding,pseudogene	-	-	-	0.015873	0.2222	0.2222	-	-	-	-	-	-
7	158550000	158600000	16	365	0.0438356	ESYT2	protein_coding	-	-	-	0.0438356	0.2222	0.2222	-	-	-	-	-	-
7	158600000	158650000	7	325	0.0215385	WDR60,ESYT2	protein_coding,protein_coding	-	-	-	-	-	-	-	-	-	-	-	-
8	700000	750000	5	296	0.0168919	ERICH1-AS1	antisense	-	-	-	-	-	-	-	-	-	0.0168919	0.2	0.2
8	750000	800000	18	442	0.040724	ERICH1-AS1	antisense	-	-	-	-	-	-	-	-	-	0.040724	0.20185	0.2
8	2150000	2200000	4	456	0.00877193	-	-	0.00877193	0.4125	-	-	-	-	0.00877193	0.291675	-	-	-	-
8	2950000	3000000	16	612	0.0261438	CSMD1	protein_coding	-	-	-	-	-	-	-	-	-	0.0261438	0.20625	0.2
8	3400000	3450000	1	844	0.00118483	CSMD1	protein_coding	-	-	-	-	-	-	0.00118483	0.3889	-	0.00118483	0.3333	-
8	3550000	3600000	25	1080	0.0231481	CSMD1,RNA5SP251	protein_coding,rRNA	-	-	-	0.0231481	0.25	0.25	-	-	-	-	-	-
8	4000000	4050000	1	932	0.00107296	CSMD1	protein_coding	-	-	-	0.00107296	0.2778	-	-	-	-	-	-	-
8	4100000	4150000	1	794	0.00125945	CSMD1	protein_coding	-	-	-	-	-	-	-	-	-	0.00125945	0.3	-
8	4150000	4200000	1	975	0.00102564	CSMD1	protein_coding	-	-	-	-	-	-	-	-	-	0.00102564	0.2667	-
8	4350000	4400000	1	553	0.00180832	CSMD1	protein_coding	-	-	-	-	-	-	0.00180832	0.2778	-	-	-	-
8	4450000	4500000	5	686	0.00728863	CSMD1	protein_coding	0.00728863	0.35	0.35	-	-	-	-	-	-	0.00728863	0.35998	-
8	4600000	4650000	4	873	0.0045819	PAICSP4,CSMD1	pseudogene,protein_coding	-	-	-	-	-	-	0.0045819	0.2361	-	0.0045819	0.424975	-
8	4650000	4700000	12	751	0.0159787	CSMD1	protein_coding	-	-	-	-	-	-	0.0159787	0.2222	0.2222	0.0159787	0.255583	0.2667
8	4700000	4750000	14	544	0.0257353	CSMD1	protein_coding	-	-	-	-	-	-	0.0257353	0.246029	0.2778	0.0257353	0.2333	0.2333
8	4750000	4800000	3	922	0.0032538	CSMD1	protein_coding	-	-	-	-	-	-	0.0032538	0.2222	-	0.0032538	0.2333	-
8	5200000	5250000	2	765	0.00261438	-	-	0.00261438	0.275	-	-	-	-	-	-	-	-	-	-
8	5600000	5650000	5	836	0.00598086	-	-	-	-	-	-	-	-	0.00598086	0.2778	0.2778	-	-	-
8	5650000	5700000	27	684	0.0394737	-	-	-	-	-	-	-	-	0.0394737	0.263385	0.2778	-	-	-
8	5700000	5750000	2	689	0.00290276	RP11-728L1.1	pseudogene	-	-	-	-	-	-	0.00290276	0.2222	-	-	-	-
8	6000000	6050000	1	746	0.00134048	RP11-124B13.1	lincRNA	0.00134048	0.3	-	-	-	-	-	-	-	-	-	-
8	6050000	6100000	2	652	0.00306748	RP11-124B13.1	lincRNA	-	-	-	0.00306748	0.2222	-	-	-	-	-	-	-
8	6200000	6250000	1	666	0.0015015	-	-	0.0015015	0.2	-	0.0015015	0.3889	-	-	-	-	-	-	-
8	6250000	6300000	3	631	0.00475436	RP11-115C21.2,MCPH1	antisense,protein_coding	0.00316957	0.35	-	-	-	-	0.00158479	0.8333	-	-	-	-
8	6400000	6450000	3	532	0.0056391	MCPH1,ANGPT2	protein_coding,protein_coding	-	-	-	0.0037594	0.25	-	0.0037594	0.2222	-	0.0018797	0.3	-
8	8150000	8200000	2	543	0.00368324	SGK223	protein_coding	0.00368324	0.275	-	-	-	-	-	-	-	-	-	-
8	8350000	8400000	2	544	0.00367647	-	-	-	-	-	-	-	-	-	-	-	0.00367647	0.2333	-
8	8400000	8450000	6	469	0.0127932	CTD-3023L14.2,RN7SL178P,CTD-3023L14.3,CTD-3023L14.1	lincRNA,misc_RNA,lincRNA,lincRNA	-	-	-	-	-	-	-	-	-	0.0127932	0.2	0.2
8	8800000	8850000	1	399	0.00250627	SNORA70,RP11-62H7.2	snoRNA,pseudogene	-	-	-	0.00250627	0.2222	-	-	-	-	-	-	-
8	8850000	8900000	1	487	0.00205339	ERI1	protein_coding	-	-	-	0.00205339	0.25	-	-	-	-	-	-	-
8	9050000	9100000	1	466	0.00214592	RP11-10A14.5,RP11-10A14.8	lincRNA,pseudogene	-	-	-	0.00214592	0.2222	-	-	-	-	-	-	-
8	9150000	9200000	8	556	0.0143885	RP11-115J16.1	lincRNA	0.00179856	0.3	-	-	-	-	-	-	-	0.0125899	0.2	0.2
8	9200000	9250000	1	546	0.0018315	RNU6-526P,RP11-115J16.2,RP11-115J16.1,RP11-115J16.3	snRNA,lincRNA,lincRNA,lincRNA	-	-	-	0.0018315	0.4444	-	-	-	-	-	-	-
8	9250000	9300000	1	460	0.00217391	RP11-115J16.1,RP11-115J16.2	lincRNA,lincRNA	-	-	-	0.00217391	0.3056	-	-	-	-	-	-	-
8	9750000	9800000	1	350	0.00285714	snoU13,LINC00599	snoRNA,lincRNA	-	-	-	-	-	-	-	-	-	0.00285714	0.2333	-
8	9800000	9850000	14	366	0.0382514	-	-	-	-	-	-	-	-	0.0382514	0.369043	0.3889	0.0382514	1	1
8	9900000	9950000	2	436	0.00458716	MSRA,AC023385.1,RP11-1E4.1	protein_coding,miRNA,antisense	-	-	-	-	-	-	0.00458716	0.61115	-	0.00458716	1	-
8	10000000	10050000	1	479	0.00208768	MSRA	protein_coding	-	-	-	0.00208768	0.3333	-	0.00208768	0.4444	-	0.00208768	1	-
8	10200000	10250000	3	428	0.00700935	MSRA	protein_coding	0.00700935	0.416667	-	-	-	-	-	-	-	-	-	-
8	10250000	10300000	4	541	0.00739372	RP11-981G7.1,MSRA	sense_overlapping,protein_coding	0.00739372	0.4125	-	-	-	-	-	-	-	-	-	-
8	10400000	10450000	1	556	0.00179856	PRSS55,PRSS51	protein_coding,antisense	0.00179856	0.2	-	-	-	-	-	-	-	-	-	-
8	10450000	10500000	2	572	0.0034965	RP1L1	protein_coding	0.0034965	0.5	-	-	-	-	-	-	-	-	-	-
8	10500000	10550000	2	554	0.00361011	RNA5SP252,MIR4286,RP1L1,C8orf74	rRNA,miRNA,protein_coding,protein_coding	-	-	-	0.00180505	0.2222	-	0.00180505	0.2222	-	-	-	-
8	10750000	10800000	1	299	0.00334448	XKR6	protein_coding	-	-	-	-	-	-	0.00334448	0.5556	-	0.00334448	0.3	-
8	11350000	11400000	1	610	0.00163934	BLK	protein_coding	0.00163934	0.25	-	-	-	-	-	-	-	-	-	-
8	11650000	11700000	1	674	0.00148368	FDFT1,RP11-297N6.4	protein_coding,protein_coding	0.00148368	0.2	-	-	-	-	-	-	-	-	-	-
8	12550000	12600000	13	345	0.0376812	OR7E15P,MIR3926-2,MIR5692A1,OR7E10P,LONRF1	pseudogene,miRNA,miRNA,pseudogene,protein_coding	0.0376812	0.284615	0.25	-	-	-	-	-	-	-	-	-
8	12850000	12900000	1	715	0.0013986	KIAA1456	protein_coding	0.0013986	0.25	-	-	-	-	-	-	-	-	-	-
8	13150000	13200000	3	565	0.00530973	RP11-10C8.2,DLC1	antisense,protein_coding	0.00176991	0.3	-	0.00176991	0.2778	-	0.00176991	0.2778	-	0.00176991	0.2333	-
8	13200000	13250000	5	561	0.00891266	MTND4P7,DLC1,RP11-10C8.2	pseudogene,protein_coding,antisense	-	-	-	0.00891266	0.2778	0.2778	-	-	-	-	-	-
8	13250000	13300000	2	487	0.00410678	DLC1	protein_coding	0.00205339	0.35	-	-	-	-	0.00205339	0.2778	-	-	-	-
8	13350000	13400000	3	476	0.00630252	DLC1,RNA5SP255	protein_coding,rRNA	0.00630252	0.383333	-	-	-	-	-	-	-	-	-	-
8	13900000	13950000	1	614	0.00162866	SGCZ	protein_coding	-	-	-	-	-	-	-	-	-	0.00162866	0.7333	-
8	14050000	14100000	1	597	0.00167504	SGCZ	protein_coding	0.00167504	0.2	-	-	-	-	-	-	-	-	-	-
8	14100000	14150000	3	538	0.00557621	SGCZ	protein_coding	0.00557621	0.2	-	-	-	-	-	-	-	-	-	-
8	14150000	14200000	1	508	0.0019685	Y_RNA,SGCZ,RNU7-153P,RP11-138H14.1	misc_RNA,protein_coding,snRNA,pseudogene	0.0019685	0.2	-	-	-	-	-	-	-	-	-	-
8	14200000	14250000	1	566	0.00176678	SGCZ	protein_coding	0.00176678	0.25	-	-	-	-	-	-	-	-	-	-
8	14450000	14500000	2	543	0.00368324	SGCZ	protein_coding	-	-	-	-	-	-	-	-	-	0.00368324	0.21665	-
8	14500000	14550000	1	537	0.0018622	RP11-776K3.1,SGCZ	pseudogene,protein_coding	0.0018622	0.35	-	0.0018622	0.2222	-	0.0018622	0.2778	-	-	-	-
8	14800000	14850000	5	478	0.0104603	SGCZ	protein_coding	-	-	-	-	-	-	-	-	-	0.0104603	0.39998	-
8	15000000	15050000	1	624	0.00160256	SGCZ	protein_coding	-	-	-	0.00160256	0.2778	-	-	-	-	-	-	-
8	15650000	15700000	20	696	0.0287356	PPM1AP1	pseudogene	0.0287356	0.5	0.5	0.00143678	0.2778	-	-	-	-	0.00143678	0.2	-
8	15700000	15750000	3	723	0.00414938	-	-	0.00414938	0.216667	-	-	-	-	-	-	-	-	-	-
8	15800000	15850000	2	572	0.0034965	RP11-77B22.2,RP11-77B22.1	lincRNA,pseudogene	-	-	-	-	-	-	0.0034965	0.27775	-	-	-	-
8	15900000	15950000	2	531	0.00376648	-	-	-	-	-	-	-	-	0.00376648	0.2222	-	-	-	-
8	16500000	16550000	6	515	0.0116505	RP11-13N12.2,RP11-13N12.1	lincRNA,lincRNA	0.0116505	0.708333	0.7	-	-	-	0.0116505	0.3333	0.3333	0.0116505	0.2	0.2
8	16800000	16850000	1	554	0.00180505	FGF20	protein_coding	-	-	-	-	-	-	-	-	-	0.00180505	0.6333	-
8	17300000	17350000	2	666	0.003003	ADAM24P	pseudogene	-	-	-	-	-	-	0.003003	0.66665	-	-	-	-
8	17450000	17500000	4	667	0.005997	PDGFRL	protein_coding	-	-	-	0.00149925	0.3056	-	0.0029985	0.25	-	0.00449775	0.2889	-
[truncated: 2,112 more rows]

## Sheet: Supplementary table S3
Gene	Literature	GWAS	Pathway
PIK3CA	N/0	N/0	Y
RAN	N/0	N/0	Y
VANGL1	N/0	N/0	Y
FLOT1	N/0	N/0	Y
TPRG1	N/0	Y/1	N
TMED10	N/0	N/0	Y
MKKS	N/0	N/0	Y
CELSR1	N/0	Y/1	N
MYEOV	N/0	Y/1	N
CADM2	N/0	Y/1	N
SYNGR1	N/0	N/0	Y
ANKRD27	N/0	Y/1	Y
SLC1A4	N/0	N/0	Y
RP11-304F15.6	N/0	Y/1	N
STX17	N/0	Y/1	N
TRPS1	Y/1	Y/3	N
AC008271.1	N/0	Y/1	N
WIPF2	N/0	Y/0	N
CALM3	N/0	N/0	Y
RP11-13A1.3	N/0	Y/1	N
BSG	N/0	N/0	Y
ZRANB3	N/0	N/0	Y
EDN3	N/0	N/0	Y
CNKSR3	Y/1	N/0	N
ARID1B	N/0	Y/2	N
PRKACG	N/0	N/0	Y
TSPAN10	N/0	Y/1	N
EIF2AK4	N/0	N/0	Y
FGF8	N/0	N/0	Y
SKAP1	N/0	Y/1	N
CAPG	N/0	N/0	Y
ATP6V0A1	N/0	N/0	Y
RP11-176D17.3	N/0	Y/0	N
PDIA3	N/0	N/0	Y
JAZF1	N/0	Y/2	N
PDGFC	N/0	N/0	Y
MDM2	N/0	N/0	Y
GMPS	N/0	N/0	Y
AC092614.2	N/0	Y/1	N
METTL3	N/0	N/0	Y
GNAO1	N/0	N/0	Y
NIPAL3	N/0	Y/0	N
MPST	N/0	Y/1	N
CCAR2	N/0	N/0	Y
DNMT3B	N/0	Y/1	N
ZNF358	N/0	Y/1	N
WNT3	N/0	N/0	Y
EYS	N/0	Y/0	N
IREB2	N/0	N/0	Y
YPEL5	Y/1	N/0	N
DUT	Y/1	N/0	N
DVL1	N/0	N/0	Y
FGF7	N/0	N/0	Y
FAM132A	N/0	Y/1	N
MDGA2	N/0	Y/0	N
CEP290	N/0	Y/0	N
AC005786.7	Y/2	Y/1	N
HYAL1	N/0	N/0	Y
TTLL3	N/0	Y/1	N
FGF3	N/0	N/0	Y
VPS33A	N/0	N/0	Y
RP11-532F6.4	N/0	Y/1	N
AQP4-AS1	N/0	Y/0	N
RHBDD1	N/0	N/0	Y
USH2A	N/0	Y/1	N
C2orf91	N/0	Y/1	N
CTD-2207O23.12	N/0	Y/1	N
NPLOC4	N/0	Y/2	N
PRPF18	Y/0	N/0	N
SUPT3H	N/0	Y/1	N
PILRA	N/0	Y/0	N
DEF8	Y/1	Y/4	N
OSBP2	N/0	Y/0	N
SRPK2	N/0	Y/1	N
HSP90B1	N/0	N/0	Y
RP11-507B12.2	N/0	Y/0	N
HERC2	Y/3	Y/8	N
LRP5	N/0	Y/1	N
NCOA6	N/0	Y/0	N
MYH11	N/0	N/0	Y
SND1	N/0	N/0	Y
EPB41L1	N/0	Y/1	N
RB1	N/0	N/0	Y
USF1	N/0	N/0	Y
RP11-472N19.3	Y/0	Y/1	N
WNT4	N/0	N/0	Y
CALM1	N/0	N/0	Y
DCT	Y/0	N/0	Y
SLC7A7	N/0	Y/0	N
BLOC1S2	N/0	N/0	Y
IRF4	Y/1	Y/3	N
RP11-6N13.1	N/0	Y/0	N
E2F2	N/0	N/0	Y
TCF25	N/0	Y/2	N
BDH2	N/0	N/0	Y
SPATA33	N/0	Y/0	N
ADCY3	N/0	N/0	Y
AC005358.1	N/0	Y/1	N
SZT2	N/0	N/0	Y
ADCY1	N/0	N/0	Y
TUSC3	N/0	Y/1	N
CDK4	N/0	N/0	Y
RP11-557H15.4	N/0	Y/1	N
DRD2	N/0	N/0	Y
RAB2A	N/0	N/0	Y
PDGFRB	N/0	N/0	Y
MSH5-SAPCD1	N/0	Y/1	N
CLEC17A	N/0	Y/1	N
CLSTN2	N/0	Y/0	N
DVL2	N/0	N/0	Y
TM9SF4	N/0	Y/1	N
RAB27A	N/0	N/0	Y
TP53INP1	N/0	N/0	Y
ATP8A2	N/0	Y/0	N
RP11-3L8.3	Y/1	Y/3	N
IL16	N/0	Y/3	N
ADAMTS12	N/0	Y/0	N
MREG	N/0	N/0	Y
CALU	N/0	N/0	Y
RN7SKP108	Y/0	N/0	N
EMC2	N/0	Y/1	N
RASA3	N/0	Y/1	N
POLH	N/0	N/0	Y
FGF23	N/0	N/0	Y
TOX3	N/0	Y/0	N
ZBTB1	N/0	N/0	Y
LAMP1	N/0	N/0	Y
ACTR5	N/0	N/0	Y
ANGPTL2	N/0	Y/1	N
WNT5A	N/0	N/0	Y
MSH6	N/0	N/0	Y
RP11-1055B8.2	N/0	Y/1	N
ADAMTS2	N/0	Y/1	N
PIGU	N/0	Y/2	N
AMBP	N/0	N/0	Y
VPS33B	N/0	N/0	Y
ZNF341	N/0	Y/1	N
CHMP1A	N/0	Y/0	N
UGT1A1	N/1	N/0	Y
PTPRK	N/0	N/0	Y
STOX2	N/0	Y/1	N
CTD-2374C24.1	N/0	Y/0	N
HIST3H2A	N/0	N/0	Y
RP11-493K19.3	N/0	Y/1	N
GPX1	N/0	N/0	Y
RNF166	N/0	Y/2	N
CNP	N/0	N/0	Y
AP1M1	N/0	N/0	Y
PTPN14	N/0	Y/1	N
DCTN2	N/0	N/0	Y
PTN	N/0	N/0	Y
TNFRSF10B	N/0	Y/1	N
MAPK1	N/0	N/0	Y
PXDN	N/0	Y/0	N
AC012363.13	N/0	Y/1	N
PEX14	N/0	Y/2	N
SPNS2	N/0	N/0	Y
HDAC9	N/0	Y/1	N
CALML6	N/0	N/0	Y
GADD45G	N/0	N/0	Y
RP11-295P9.2	Y/0	N/0	N
RP11-208K4.1	Y/1	Y/1	N
CYP1B1	N/0	Y/1	N
CHURC1-FNTB	N/0	Y/1	N
RALY	Y/1	Y/1	N
DDT	N/0	N/0	Y
L3MBTL3	N/0	Y/1	N
CSPG4	N/0	N/0	Y
MROH8	N/0	Y/1	N
SCG5	N/0	Y/0	N
USP28	N/0	N/0	Y
PRKCE	N/0	Y/1	N
CALM2	N/0	N/0	Y
RIN3	N/0	Y/1	N
YWHAZ	N/0	N/0	Y
PLXDC2	N/0	Y/1	N
RAB7A	N/0	N/0	Y
RP5-1085F17.4	N/0	Y/1	N
P4HB	N/0	N/0	Y
SLC6A17	N/0	Y/1	N
SST	Y/0	N/0	N
RAB5C	N/0	N/0	Y
CTA-31J9.2	N/0	Y/1	N
CAMK2A	N/0	N/0	Y
BCAR3	N/0	Y/1	N
ABR	N/0	Y/0	N
SEMA6D	N/0	Y/2	N
CALML4	N/0	N/0	Y
FZD1	N/0	N/0	Y
ATP1B3	N/0	Y/2	Y
MYRIP	N/0	N/0	Y
RP5-1101C3.1	N/0	Y/1	N
ASIP	Y/1	N/0	Y
BRAF	N/0	N/0	Y
PTPN3	N/0	Y/0	N
BRSK1	N/0	N/0	Y
FZD8	N/0	N/0	Y
BEND7	Y/0	N/0	N
CD44	N/0	Y/1	N
THADA	N/0	Y/1	N
SOX6	N/0	Y/6	N
SCEL-AS1	N/0	Y/1	N
AC092143.1	Y/2	Y/8	N
FLG-AS1	N/0	Y/1	N
KITLG	N/0	Y/2	Y
KIAA1239	N/0	Y/1	N
CPNE7	Y/1	Y/1	N
LYST	N/0	Y/1	Y
PDGFD	N/0	N/0	Y
TP53	N/0	N/0	Y
RP11-202H2.1	N/0	Y/1	N
WFDC5	N/0	Y/1	N
TYRP1	N/0	N/0	Y
PROZ	N/0	Y/0	N
SLA2	N/0	Y/2	N
PPID	N/0	N/0	Y
SMAD9	N/0	Y/1	N
MLH1	N/0	N/0	Y
NEDD4	N/0	N/0	Y
SLC24A4	Y/1	Y/5	N
AP1G1	N/0	N/0	Y
CHL1	N/0	Y/2	N
ZBBX	N/0	Y/0	N
MED12L	N/0	Y/1	N
GIPC2	N/0	Y/1	N
BLOC1S1	N/0	N/0	Y
POLK	N/0	N/0	Y
NF1	N/0	N/0	Y
ATP10A	N/0	Y/1	N
WNT3A	N/0	N/0	Y
PPIB	N/0	N/0	Y
AP000475.2	N/0	Y/1	N
KIR3DL1	N/0	Y/0	N
GOLGA6L7P	Y/0	N/0	N
NOS1AP	N/0	Y/0	N
PRDM15	N/0	Y/0	N
KIR2DL3	N/0	Y/0	N
KIR2DP1	N/0	Y/0	N
RAB38	N/0	N/0	Y
BAD	N/0	N/0	Y
CA5A	N/0	Y/0	N
NFE2L1	N/0	N/0	Y
CALML5	N/0	N/0	Y
CYB561A3	Y/0	N/0	N
RAB11B	N/0	N/0	Y
MAP4K3	N/0	N/0	Y
RP11-319G6.1	Y/1	N/0	N
AQP1	N/0	N/0	Y
RIMBP2	N/0	Y/1	N
AFG3L1P	N/0	Y/3	N
MLPH	N/0	N/0	Y
FMN2	N/0	Y/1	N
AC113610.1	N/0	Y/1	N
E2F1	N/0	N/0	Y
FAM189A1	Y/1	Y/0	N
PPOX	N/0	N/0	Y
INSIG1	N/0	Y/1	N
PSPC1	N/0	Y/0	N
CTC-507E12.1	N/0	Y/1	N
FGF4	N/0	N/0	Y
CYBA	N/0	Y/1	N
CAMK2B	N/0	N/0	Y
AC007392.3	N/0	Y/1	N
CASP9	N/0	N/0	Y
CSGALNACT1	N/0	Y/1	N
CTSB	N/0	N/0	Y
RAB20	N/0	Y/1	N
RP4-785G19.5	Y/1	N/0	N
LTA	N/0	N/0	Y
CCND1	N/0	N/0	Y
GLI3	N/0	N/0	Y
PKD1L3	N/0	Y/1	N
TRPC1	N/0	N/0	Y
SPATA2L	N/0	Y/1	N
GNA13	N/0	N/0	Y
RP11-631F7.1	N/0	Y/1	N
GADD45B	N/0	N/0	Y
CDC25A	N/0	N/0	Y
SLC12A9	N/0	Y/1	N
THRB	N/0	Y/1	N
EDN1	N/0	N/0	Y
ZBTB17	N/0	Y/1	N
PACRG	N/0	Y/0	N
MSX2	N/0	Y/1	N
CDC42BPA	N/0	Y/2	N
GMDS	N/0	Y/0	N
RPL26	N/0	N/0	Y
TP53I13	N/0	N/0	Y
CAMK2D	N/0	N/0	Y
XPA	N/0	N/0	Y
OVOL1	N/0	Y/1	N
ANTXRLP1	N/0	Y/1	N
RP11-554A11.8	N/0	Y/0	N
PCNA	N/0	N/0	Y
MPP6	N/0	Y/0	N
AC003958.6	N/0	Y/1	N
HADH	N/0	Y/1	N
RP13-923O23.6	N/0	Y/1	N
RP11-306G20.1	N/0	Y/1	N
SERPINI1	N/0	Y/1	N
MFSD12	Y/4	Y/1	N
CPOX	N/0	N/0	Y
GSK3B	N/0	N/0	Y
TPCN2	Y/1	Y/5	N
DCUN1D3	N/0	N/0	Y
TCF20	N/0	Y/1	N
RP5-968P14.2	N/0	Y/1	N
IHH	N/0	N/0	Y
FZD3	N/0	N/0	Y
PRKCG	N/0	N/0	Y
FEN1	N/0	N/0	Y
FES	N/0	Y/1	N
NOX4	N/0	Y/3	N
SYPL1	N/0	N/0	Y
EP300	N/0	N/0	Y
MSH2	N/0	N/0	Y
RPRD1B	N/0	Y/0	N
KRT31	N/0	Y/1	N
KIF13A	N/0	N/0	Y
CLTC	N/0	N/0	Y
FLG	N/0	Y/1	N
ADCY9	N/0	N/0	Y
PPP6R3	N/0	Y/1	N
WNT7A	N/0	N/0	Y
CLIC5	N/0	Y/1	N
FREM2	N/0	Y/1	N
KREMEN1	N/0	Y/1	N
SYTL2	N/0	N/0	Y
WNT9B	N/0	N/0	Y
TMEM216	Y/0	N/0	N
FLII	N/0	Y/1	N
PDE4B	Y/0	N/0	N
AC092162.1	N/0	Y/1	N
ARHGAP42	N/0	Y/1	N
STK11	N/0	N/0	Y
CDKN2B-AS1	N/0	Y/1	N
DPEP1	N/0	Y/1	N
RP5-1142A6.2	N/0	Y/1	N
RP11-382A20.4	N/0	Y/2	N
FGF19	N/0	N/0	Y
RIMS2	N/0	Y/0	N
HPX	N/0	N/0	Y
ATP1A1	N/0	N/0	Y
RP1-65J11.1	N/0	Y/0	N
MAPK3	N/0	N/0	Y
APRT	N/0	N/0	Y
KRT121P	N/0	Y/1	N
AKT2	N/0	N/0	Y
SLC2A1	N/0	N/0	Y
MOB3B	N/0	Y/1	N
DHX36	N/0	N/0	Y
SPIRE2	N/0	Y/0	N
FANCA	N/0	Y/7	N
GNG4	N/0	Y/1	N
SLC6A15	N/0	Y/1	N
SLFN12L	N/0	Y/1	N
CPNE1	N/0	Y/0	N
MBTPS1	N/0	Y/1	N
MEGF11	N/0	Y/1	N
PDE6G	N/0	Y/1	N
ELANE	N/0	N/0	Y
C20orf112	N/0	Y/1	N
CTC-340A15.2	N/0	Y/0	N
GART	N/0	N/0	Y
FGF5	N/0	Y/1	Y
HOXD-AS2	N/0	Y/1	N
PIK3R2	N/0	N/0	Y
PDGFB	N/0	N/0	Y
DISC1FP1	N/0	Y/3	N
CDKN1A	N/0	N/0	Y
FBN1	N/0	Y/1	N
DDB1	Y/2	N/0	Y
CEACAM1	N/0	N/0	Y
SDCBP	N/0	N/0	Y
GIMAP5	N/0	Y/0	N
KMT2D	N/0	Y/1	N
ALAD	N/0	N/0	Y
DBNDD1	Y/1	Y/2	N
CREB3L4	N/0	N/0	Y
CSMD1	N/0	Y/0	N
NFIA	N/0	Y/2	N
GANAB	N/0	N/0	Y
CYP1B1-AS1	N/0	Y/0	N
ELL	N/0	Y/1	N
PRKCB	N/0	N/0	Y
KIT	N/0	N/0	Y
YWHAE	N/0	N/0	Y
PC	N/0	Y/1	N
NTM	N/0	Y/2	N
UROS	N/0	N/0	Y
RP11-686F15.3	Y/0	N/0	N
C9orf116	N/0	N/0	Y
RP11-433J8.1	Y/0	N/0	N
CEP112	N/0	Y/0	N
FZD2	N/0	N/0	Y
RP11-452H21.1	N/0	Y/1	N
HSPA8	N/0	N/0	Y
AXL	N/0	Y/1	N
PDIA6	N/0	N/0	Y
GPR161	N/0	Y/1	N
PML	N/0	N/0	Y
RP11-218M22.2	N/0	Y/0	N
RNF219-AS1	N/0	Y/3	N
IL12B	N/0	N/0	Y
GFM2	N/0	Y/0	N
MITF	N/0	Y/1	Y
WNT10A	N/0	N/0	Y
PPAT	N/0	N/0	Y
RAB17	N/0	N/0	Y
PDE4D	N/0	Y/1	N
SOGA1	N/0	Y/1	N
TCF7L2	N/0	N/0	Y
RAB32	N/0	N/0	Y
RP11-100M12.3	N/0	Y/0	N
ERCC3	N/0	N/0	Y
SASH1	N/0	Y/1	N
RGMB	N/0	Y/1	N
CTSD	N/0	N/0	Y
GNA11	N/0	N/0	Y
MAP2K7	N/0	N/0	Y
NR6A1	N/0	Y/0	N
CALML3	N/0	N/0	Y
SP2	N/0	Y/1	N
SNX16	N/0	Y/2	N
ZMAT4	N/0	Y/0	N
ANXA2P2	N/0	N/0	Y
GEN1	N/0	N/0	Y
TYR	Y/5	Y/4	Y
BCL11B	N/0	Y/1	N
SHMT1	N/0	N/0	Y
CDH3	N/0	N/0	Y
TRAF1	N/0	Y/1	N
NMRAL1	N/0	Y/0	N
ARL6	N/0	N/0	Y
UBE2B	N/0	N/0	Y
SSPN	N/0	Y/0	N
CES5A	N/0	Y/1	N
PRDM7	N/0	Y/0	N
PRKACA	N/0	N/0	Y
FGF22	N/0	N/0	Y
TSPO	N/0	N/0	Y
STX3	N/0	N/0	Y
ITGB3	N/0	N/0	Y
LA16c-444G7.1	N/0	Y/0	N
TNS3	N/0	Y/0	N
AP3D1	N/0	N/0	Y
VASH2	N/0	Y/0	N
ZNF83	N/0	Y/1	N
RNF111	N/0	Y/1	N
WRN	N/0	N/0	Y
MYEF2	Y/2	Y/1	N
ITGB1	N/0	N/0	Y
AKAP13	N/0	Y/1	N
GPNMB	N/0	N/0	Y
USP49	N/0	Y/0	N
SHB	N/0	Y/1	N
TBCD	N/0	Y/2	N
RAI14	N/0	Y/1	N
CTB-61M7.1	N/0	Y/0	N
PAICS	N/0	N/0	Y
CD63	N/0	N/0	Y
PDIA4	N/0	N/0	Y
MAPK8	N/0	N/0	Y
CASP3	N/0	N/0	Y
CTD-2081C10.1	N/0	Y/1	N
RP11-566K11.4	N/0	Y/1	N
AKAP12	N/0	Y/2	N
SBF2	N/0	Y/1	N
SHC4	N/0	Y/1	N
HYAL3	N/0	N/0	Y
SAMHD1	N/0	Y/0	N
NSG1	N/0	Y/0	N
KRT86	N/0	Y/1	N
ZNF276	Y/1	N/0	N
MLANA	N/0	Y/1	Y
SLC1A3	N/0	Y/1	N
LEF1	N/0	Y/3	Y
RPE65	N/0	N/0	Y
RP11-624C23.1	N/0	Y/1	N
TNIK	N/0	Y/1	N
FIG4	N/0	N/0	Y
AHNAK	N/0	Y/0	N
REV1	N/0	N/0	Y
MAP2K1	N/0	N/0	Y
ACOXL	N/0	Y/1	N
HOXC13-AS	N/0	Y/0	N
SNORD81	Y/0	N/0	N
RP11-191L9.4	N/0	Y/1	N
BLOC1S4	N/0	N/0	Y
UROD	N/0	N/0	Y
FOLH1B	N/0	Y/0	N
RAB5A	N/0	Y/1	Y
FZD6	N/0	N/0	Y
ATR	N/0	N/0	Y
RP11-332J15.3	N/0	Y/1	N
EIF2S2	Y/0	N/0	N
HPS6	N/0	N/0	Y
SCML4	N/0	Y/1	N
XPC	N/0	N/0	Y
ERCC6	N/0	N/0	Y
TCF7L1	N/0	N/0	Y
PTCH1	N/0	Y/1	N
WNT5B	N/0	N/0	Y
PLEKHA6	N/0	Y/1	N
CTD-2509G16.5	N/0	Y/1	N
DNAJB4	N/0	Y/1	N
PIGV	N/0	Y/0	N
NDUFS4	N/0	Y/1	N
POC1B	N/0	Y/1	N
RP11-46C24.3	N/0	Y/1	N
PARP1	N/0	N/0	Y
EDAR	N/0	Y/1	Y
FNTB	N/0	Y/1	N
LINC-PINT	N/0	Y/3	N
SLC1A5	N/0	N/0	Y
HPS3	N/0	N/0	Y
ZNF831	N/0	Y/1	N
BAX	N/0	N/0	Y
ATG2A	N/0	Y/1	N
RP11-1096G20.5	Y/2	N/0	N
FTO	N/0	Y/1	N
MEF2C	N/0	N/0	Y
RP4-781K5.4	N/0	Y/0	N
TRPM1	N/0	Y/1	N
ADCY2	N/0	N/0	Y
BCKDHA	N/0	Y/1	N
AXIN2	N/0	Y/1	N
LRRC16A	N/0	Y/1	N
SDF4	N/0	N/0	Y
LINC00907	N/0	Y/0	N
RP11-211G3.3	Y/0	N/0	N
TRIM77	N/0	Y/1	N
KDM1A	N/0	N/0	Y
MIB2	N/0	Y/0	N
EIF6	N/0	Y/1	N
KIAA0930	Y/1	Y/3	N
TBC1D2B	N/0	Y/0	N
RP5-1051J4.6	N/0	Y/0	N
RP11-398M15.1	N/0	Y/0	N
AFM	N/0	Y/1	N
UGT1A4	N/1	N/0	Y
TMEM33	N/0	N/0	Y
ERCC4	N/0	Y/0	Y
RP1-272L16.1	Y/0	N/0	N
ST20	N/0	N/0	Y
MYADML2	N/0	Y/0	N
ZEB2	N/0	N/0	Y
UGT1A6	N/1	N/0	N
CREB3L2	N/0	N/0	Y
SYN3	N/0	Y/1	N
TMEM163	N/0	Y/1	N
ASXL2	N/0	Y/1	N
IVL	N/0	N/0	Y
PIK3R1	N/0	N/0	Y
SNX13	Y/0	N/0	N
RP11-613M10.9	N/0	Y/1	N
PRKCA	N/0	N/0	Y
PRDX1	N/0	N/0	Y
ANXA6	N/0	N/0	Y
FASN	N/0	N/0	Y
FRAS1	N/0	Y/1	N
MYSM1	N/0	N/0	Y
RAB1A	N/0	N/0	Y
WDPCP	N/0	Y/2	N
ROR2	N/0	Y/1	N
CADPS2	N/0	Y/1	N
N4BP1	N/0	N/0	Y
ZNF750	N/0	Y/1	N
TMEM138	Y/0	N/0	N
CPSF7	Y/0	N/0	N
FECH	N/0	N/0	Y
RP11-125B21.2	Y/1	N/0	N
EZR	N/0	Y/2	N
ST3GAL4	N/0	Y/1	N
RP11-345M22.1	N/0	Y/1	N
RELA	N/0	N/0	Y
MYH7B	N/0	Y/2	N
SLC24A5	Y/2	Y/2	Y
UGT1A5	N/1	N/0	N
LGR4	N/0	Y/1	N
TRIAP1	N/0	N/0	Y
CCDC171	N/0	Y/1	N
TRAPPC6A	N/0	N/0	Y
BCAS1	N/0	Y/3	N
CARD16	N/0	N/0	Y
ADCY4	N/0	N/0	Y
NPM1	N/0	N/0	Y
SOX5	N/0	Y/1	N
PSMB7	N/0	Y/1	N
SHROOM3	N/0	Y/1	Y
SNAI2	N/0	N/0	Y
NOC2L	N/0	Y/1	Y
AC003665.1	N/0	Y/2	N
IGF1R	N/0	N/0	Y
RAB5B	N/0	N/0	Y
PIK3R3	N/0	N/0	Y
MAP2K2	N/0	N/0	Y
AC009299.2	N/0	Y/1	N
RAB27B	N/0	N/0	Y
ADCY6	N/0	N/0	Y
QSER1	N/0	Y/1	N
PRIM2	N/0	Y/0	N
UQCC1	N/0	Y/1	N
CTSC	N/0	Y/1	N
AURKB	N/0	N/0	Y
MYOCD	N/0	Y/1	N
ILF3	N/0	Y/1	N
SLC22A23	N/0	Y/1	N
VPS9D1	N/0	Y/1	N
CREB3L3	N/0	N/0	Y
SLC25A38	N/0	N/0	Y
ARNT2	N/0	Y/1	N
MMP13	N/0	N/0	Y
ERCC5	N/0	N/0	Y
LA16c-306E5.3	N/0	Y/1	N
WNT6	N/0	N/0	Y
YWHAB	N/0	N/0	Y
RAD51B	N/0	Y/2	N
UGT1A3	N/1	N/0	N
CALCOCO1	Y/0	N/0	N
ATF4	N/0	N/0	Y
HNRNPKP5	N/0	Y/0	N
WNT9A	N/0	N/0	Y
WI2-2334D6.1	Y/0	N/0	N
HSP90AA1	N/0	N/0	Y
ADAMTS20	N/0	N/0	Y
RP11-332M4.1	N/0	Y/1	N
OCA2	Y/7	Y/19	Y
MME	N/0	N/0	Y
RP11-20B7.1	N/0	Y/1	N
FGF10	N/0	N/0	Y
MAPK13	N/0	N/0	Y
PTEN	N/0	N/0	Y
MRAS	N/0	Y/1	N
WNT10B	N/0	N/0	Y
HGF	N/0	N/0	Y
HPS1	N/0	N/0	Y
MAML2	N/0	Y/1	N
TLE4	N/0	Y/1	N
C20orf203	N/0	Y/1	N
EN1	N/0	N/0	Y
BCL3	N/0	N/0	Y
HUS1	N/0	N/0	Y
APBB2	N/0	Y/1	N
ENPEP	N/0	Y/1	N
PRKACB	N/0	N/0	Y
RPN1	N/0	N/0	Y
ZNF76	N/0	Y/1	N
CHEK1	N/0	N/0	Y
CATSPERB	N/0	Y/1	N
ERP29	N/0	N/0	Y
TTC3	N/0	Y/1	N
MARK3	N/0	Y/1	N
PDCD6IP	N/0	N/0	Y
PTAFR	N/0	Y/1	N
SETBP1	N/0	Y/1	N
PRIMPOL	N/0	N/0	Y
ZFPM1	N/0	Y/2	N
DENND1A	N/0	Y/0	N
GRID1	N/0	Y/0	N
SIPA1L2	N/0	Y/0	N
PIK3CB	N/0	N/0	Y
ASXL1	N/0	Y/1	N
WDR63	N/0	Y/1	N
DVL3	N/0	N/0	Y
UBE4B	N/0	N/0	Y
PBK	N/0	N/0	Y
ADAMTSL1	N/0	Y/1	N
WNT2	N/0	N/0	Y
RP1-167G20.1	N/0	Y/1	N
CDKN2A	N/0	N/0	Y
DNAH9	Y/2	N/0	N
LINC00886	Y/1	Y/1	N
LINC00461	N/0	Y/1	N
TMC7	N/0	Y/0	N
PPARGC1B	Y/4	Y/3	N
PDGFRA	N/0	N/0	Y
RP11-46C24.5	N/0	Y/1	N
RP1-20B11.2	Y/0	N/0	N
WNT2B	N/0	N/0	Y
PPM1A	N/0	Y/1	N
GGH	N/0	N/0	Y
WNT16	N/0	N/0	Y
GABRG3	N/0	Y/2	N
TRPV2	N/0	N/0	Y
CCT4	N/0	N/0	Y
BBS7	N/0	N/0	Y
LINC00504	N/0	Y/1	N
ACTG1	N/0	Y/1	N
RP11-834C11.3	N/0	Y/0	N
CIRBP	N/0	N/0	Y
SV2B	N/0	Y/1	N
SOX10	N/0	N/0	Y
PAWR	N/0	Y/1	N
DNAJC5	N/0	N/0	Y
PKHD1	N/0	Y/1	N
FGF9	N/0	N/0	Y
SLC11A2	N/0	N/0	Y
MMP14	N/0	N/0	Y
MTHFD1	N/0	N/0	Y
GNAS	N/0	N/0	Y
SNX25	N/0	Y/1	N
NRG2	N/0	Y/1	N
RPS2P1	Y/0	N/0	N
RP11-625L16.1	N/0	Y/1	N
SPRTN	N/0	N/0	Y
MGMT	N/0	Y/1	N
KIRREL3	N/0	Y/1	N
MROH2A	N/0	Y/1	N
ZMIZ1	N/0	Y/1	N
CAMK2G	N/0	N/0	Y
RP11-556I14.2	N/0	Y/2	N
LBP	N/0	Y/1	N
RP11-459E5.1	N/0	Y/2	N
CREB1	N/0	N/0	Y
DIRC2	N/0	Y/1	N
RERG	N/0	Y/1	N
LHX2	N/0	Y/1	N
FGF18	N/0	N/0	Y
E2F3	N/0	N/0	Y
FAM13A	N/0	Y/2	N
HYAL2	N/0	N/0	Y
HNRNPA1P36	N/0	Y/1	N
SERPINF1	N/0	N/0	Y
IMPACT	N/0	N/0	Y
SLC12A1	N/0	Y/1	N
FBXL17	N/0	Y/1	N
ZNF18	Y/1	N/0	N
NAP1L1	N/0	N/0	Y
WNT8B	N/0	N/0	Y
RP11-396O20.1	N/0	Y/1	N
CTC-435M10.3	N/0	Y/1	N
IL12A	N/0	N/0	Y
BCL2	N/0	N/0	Y
SLCO5A1	N/0	Y/1	N
ARCN1	N/0	N/0	Y
EPHA4	N/0	Y/1	N
SERINC5	N/0	Y/0	N
HOXC13	N/0	Y/0	N
HMOX1	N/0	N/0	Y
PRTFDC1	N/0	Y/1	N
EGF	N/0	N/0	Y
COMT	N/0	Y/1	N
ERCC8	N/0	N/0	Y
BBS4	N/0	N/0	Y
RP11-355F22.1	Y/0	N/0	N
JPH3	N/0	Y/1	N
FGFR1	N/0	N/0	Y
FGF6	N/0	N/0	Y
CDH1	N/0	N/0	Y
SYNE2	N/0	Y/1	N
MYO5A	N/0	N/0	Y
BBS2	N/0	N/0	Y
NRAS	N/0	N/0	Y
DCAF12	N/0	Y/1	N
ADAMTS9	N/0	N/0	Y
EPHB4	N/0	Y/1	N
ZBTB38	N/0	Y/3	N
SLTM	N/0	Y/1	N
RSPO2	N/0	Y/2	N
CDKN2B	N/0	N/0	Y
HSP90AB1	N/0	N/0	Y
TH	N/0	N/0	Y
TRIM32	N/0	N/0	Y
SETD8	N/0	Y/1	N
RP11-436D23.1	N/0	Y/1	N
Y_RNA	Y/0	N/0	N
PLCB2	N/0	N/0	Y
USP1	N/0	N/0	Y
CREB3L1	N/0	N/0	Y
C12orf50	N/0	Y/1	N
C4orf22	N/0	Y/2	N
KIR2DL4	N/0	Y/0	N
PMEL	N/0	N/0	Y
GNAQ	N/0	N/0	Y
TROVE2	N/0	N/0	Y
CTD-2135D7.2	N/0	Y/0	N
MSH5	N/0	Y/1	N
UGT1A8	N/1	N/0	Y
ANXA11	N/0	N/0	Y
CDK12	N/0	Y/0	N
UGT1A7	N/1	N/0	Y
ATRN	N/0	N/0	Y
RP11-686F15.2	Y/0	N/0	N
EDEM2	N/0	Y/2	N
RP11-115J16.1	N/0	Y/1	N
GPR98	N/0	Y/2	N
AC016682.1	N/0	Y/1	N
HMBS	N/0	N/0	Y
ATP6V1G2	N/0	N/0	Y
ACSF3	N/0	Y/1	N
REV3L	N/0	Y/1	N
TRIM41	N/0	Y/1	N
ARL15	N/0	Y/1	N
CDKN2D	N/0	N/0	Y
L2HGDH	N/0	Y/1	N
HPS5	N/0	Y/0	Y
ADCY7	N/0	N/0	Y
MEN1	N/0	N/0	Y
ATXN7L1	N/0	Y/1	N
SGSM2	N/0	N/0	Y
PPFIBP2	N/0	Y/2	N
KRT76	N/0	N/0	Y
INO80	N/0	N/0	Y
RNU6-366P	Y/0	N/0	N
USP47	N/0	N/0	Y
IGF1	N/0	N/0	Y
CTNS	N/0	N/0	Y
RP5-1050E16.2	N/0	Y/1	N
MYC	N/0	N/0	Y
GNAI1	N/0	N/0	Y
ALX4	N/0	Y/0	N
KHDRBS2	N/0	Y/1	N
ERCC2	N/0	N/0	Y
AOAH	N/0	Y/1	N
ATP8B4	Y/3	Y/2	N
CREB3	N/0	N/0	Y
ERCC1	N/0	N/0	Y
AC104695.3	N/0	Y/2	N
RP4-781K5.5	N/0	Y/0	N
EGFR	N/0	N/0	Y
HMGN1	N/0	N/0	Y
LRP1	N/0	Y/0	N
SOX2-OT	N/0	Y/1	N
FHIT	N/0	Y/1	N
PRKAA1	N/0	N/0	Y
DTL	N/0	N/0	Y
CAT	N/0	N/0	Y
AMACR	N/0	Y/1	N
KIAA2026	N/0	Y/2	N
AC008753.6	N/0	Y/1	N
RP11-566K11.7	N/0	Y/0	N
PLBD2	N/0	Y/0	N
BNC2	Y/1	Y/3	N
HSPA5	N/0	N/0	Y
AL356740.1	Y/1	N/0	N
TMEM91	N/0	Y/1	N
TMEM258	N/0	Y/1	N
SYTL1	N/0	N/0	Y
HK1	N/0	Y/1	N
RP11-214D15.2	Y/0	N/0	N
UNC13D	N/0	Y/0	N
RAC1	N/0	N/0	Y
POLD1	N/0	N/0	Y
NFATC4	N/0	N/0	Y
TMEM14C	N/0	N/0	Y
SGK1	N/0	Y/1	N
GNAI3	N/0	N/0	Y
RP11-184D12.1	N/0	Y/1	N
YY1	N/0	N/0	Y
AC137723.5	N/0	Y/0	N
MTHFD1L	N/0	N/0	Y
GCNT2	N/0	Y/1	N
AC006369.2	N/0	Y/1	N
AP000439.3	N/0	Y/1	N
RAB11A	N/0	N/0	Y
LNX1	N/0	Y/1	N
USP13	N/0	N/0	Y
PLCB1	N/0	N/0	Y
PTGS2	N/0	N/0	Y
ARHGAP32	N/0	Y/1	N
TCF7	N/0	N/0	Y
ZC3H18	N/0	Y/1	N
ANKRD11	N/0	Y/6	N
STOM	N/0	N/0	Y
FGF1	N/0	N/0	Y
ADD3	N/0	Y/1	N
FZD4	N/0	N/0	Y
POMC	N/0	N/0	Y
MFAP4	N/0	N/0	Y
HAL	N/0	Y/1	N
RP1-64K7.4	Y/0	N/0	N
AL163953.3	N/0	Y/1	N
PDSS2	N/0	Y/1	N
RUVBL2	N/0	N/0	Y
AKT1	N/0	N/0	Y
PIEZO1	N/0	Y/1	N
GNAI2	N/0	N/0	Y
UNC93A	N/0	Y/1	N
GSS	N/0	Y/1	N
NGEF	N/0	Y/1	N
BPIFA2	N/0	Y/1	N
GRM5	Y/5	Y/7	N
RP11-578F21.12	Y/0	N/0	N
PLAT	N/0	Y/1	N
MMP24-AS1	N/0	Y/1	N
CREB5	N/0	Y/2	N
ETV1	N/0	Y/1	N
CDK5RAP1	N/0	Y/1	N
GADD45A	N/0	N/0	Y
RAF1	N/0	Y/1	Y
CANX	N/0	N/0	Y
ADA	N/0	N/0	Y
ALKBH3	N/0	Y/1	N
LRRC4C	N/0	Y/0	N
CDK6	N/0	N/0	Y
FZD7	N/0	N/0	Y
BLOC1S5	N/0	N/0	Y
CARNS1	N/0	Y/1	N
MET	N/0	N/0	Y
RTP2	Y/0	N/0	N
TRIP11	N/0	Y/1	N
XRCC3	N/0	N/0	Y
BLOC1S3	N/0	N/0	Y
COX15	N/0	N/0	Y
ASPG	N/0	Y/1	N
RP5-1011O1.2	N/0	Y/1	N
SERPINB13	N/0	N/0	Y
CDKAL1	N/0	Y/1	N
DTNBP1	N/0	N/0	Y
SCEL	N/0	Y/1	N
HRAS	N/0	N/0	Y
TPK1	N/0	Y/0	N
SBF1	N/0	Y/0	N
RP11-629N8.3	N/0	Y/1	N
DDB2	N/0	Y/1	Y
SMIM2-AS1	N/0	Y/0	N
RPS11	N/0	Y/1	N
BLOC1S6	N/0	N/0	Y
RHNO1	N/0	N/0	Y
TFRC	N/0	N/0	Y
RAB35	N/0	N/0	Y
HPS4	N/0	N/0	Y
SLC3A2	N/0	N/0	Y
HEXB	N/0	Y/0	N
BAK1	N/0	Y/0	Y
PCNX	N/0	Y/0	N
RALYL	N/0	Y/0	N
CNTN6	N/0	Y/1	N
COX10	N/0	N/0	Y
AKT3	N/0	N/0	Y
MGAT4C	N/0	Y/2	N
CDKN1B	N/0	N/0	Y
BMF	N/0	N/0	Y
PADI3	N/0	Y/2	N
PDGFA	N/0	N/0	Y
FYN	N/0	Y/1	N
ARHGAP24	N/0	Y/3	N
CDK10	N/0	Y/1	N
SLC25A39	N/0	N/0	Y
RP11-317M11.1	N/0	Y/1	N
EFNA1	N/0	Y/1	N
TMEM161A	N/0	N/0	Y
RP11-65D24.2	N/0	Y/0	N
SKP2	N/0	N/0	Y
EDNRB	N/0	N/0	Y
RP11-266O8.1	N/0	Y/0	N
CUX2	N/0	Y/0	N
ATP11A	Y/1	Y/0	N
SIRT1	N/0	N/0	Y
SHOC2	N/0	Y/1	N
TOM1	N/0	Y/0	N
EPG5	N/0	Y/1	N
RP11-267A15.1	N/0	Y/1	N
RPL5P9	N/0	Y/1	N
PAG1	N/0	Y/1	N
CNTNAP3	N/0	Y/0	N
ADAM28	N/0	Y/1	N
IP6K2	N/0	Y/0	N
PSTPIP2	N/0	Y/1	N
ANXA2	N/0	N/0	Y
WNT7B	N/0	N/0	Y
ADCY8	N/0	N/0	Y
SNAPIN	N/0	N/0	Y
MSL1	N/0	Y/0	N
SPARC	N/0	N/0	Y
FZD5	N/0	N/0	Y
BBS5	N/0	N/0	Y
BCL6	Y/0	N/0	N
ALAS1	N/0	N/0	Y
SLC38A2	N/0	Y/1	N
DSTYK	Y/1	Y/1	N
WNT8A	N/0	N/0	Y
PLXNB2	N/0	Y/0	N
RAPGEF2	N/0	N/0	Y
CTA-747E2.10	N/0	Y/1	N
APBA2	Y/1	Y/3	N
AQP4	N/0	Y/0	N
RP11-328K4.1	N/0	Y/0	N
CERS1	N/0	N/0	Y
FGF20	N/0	N/0	Y
FGF2	N/0	N/0	Y
FGF17	N/0	N/0	Y
WNT1	N/0	N/0	Y
BCL2L11	N/0	N/0	Y
LINC00297	N/0	Y/1	N
PLCB4	N/0	N/0	Y
ADCY5	N/0	N/0	Y
EXOC2	Y/0	Y/7	N
AP3B1	N/0	N/0	Y
TIPIN	N/0	N/0	Y
SLC45A2	Y/6	Y/5	Y
GALNS	N/0	Y/1	N
RP11-554A11.7	N/0	Y/1	N
FXN	N/0	N/0	Y
PPP3CA	N/0	Y/0	N
PIK3CD	N/0	N/0	Y
RAD18	N/0	N/0	Y
BLVRB	N/0	N/0	Y
HMOX2	N/0	N/0	Y
DAK	Y/1	N/0	N
RP11-71E19.1	N/0	Y/1	N
NRG1	N/0	Y/1	N
GCHFR	N/0	N/0	Y
DLGAP4	N/0	Y/2	N
CRIP1	N/0	N/0	Y
RUNX2	N/0	Y/1	N
SLC7A11	N/0	N/0	Y
BLVRA	N/0	N/0	Y
RP11-218F4.1	N/0	Y/1	N
AHCY	N/0	N/0	Y
ERMP1	N/0	Y/0	N
TP63	N/0	Y/1	N
FZD9	N/0	N/0	Y
PPARGC1A	N/0	N/0	Y
CTNNB1	N/0	N/0	Y
TUBB3	Y/2	Y/9	N
C1orf127	N/0	Y/1	N
UGT1A9	N/1	N/0	Y
PEBP4	N/0	Y/2	N
RPL34-AS1	N/0	Y/2	N
RP11-1166P10.6	N/0	Y/0	N
FIP1L1	N/0	Y/1	N
WNT11	N/0	N/0	Y
CREBBP	N/0	N/0	Y
ARHGEF26	N/0	Y/1	N
MED13L	N/0	Y/1	N
MYO7A	N/0	N/0	Y
PLCB3	N/0	N/0	Y
SCARA3	N/0	N/0	Y
IBA57	N/0	N/0	Y
MMP24	N/0	Y/1	N
TPP1	N/0	N/0	Y
RP11-295P9.3	Y/0	N/0	N
SIM1	N/0	Y/0	N
NCSTN	N/0	N/0	Y
EIF2S1	N/0	N/0	Y
CHN1	N/0	Y/0	N
RASSF6	N/0	Y/1	N
KRAS	N/0	N/0	Y
VGLL4	N/0	Y/2	N
TRANK1	N/0	Y/1	N
RP11-128P17.3	N/0	Y/0	N
PDZRN4	N/0	Y/1	N
MC1R	Y/2	Y/8	Y
MAP3K4	N/0	N/0	Y
NUDCD3	N/0	Y/1	N
ATP6V1B2	N/0	N/0	Y
PAX3	N/0	Y/3	Y
UVSSA	N/0	Y/1	Y
MVD	N/0	Y/1	N
KIAA1217	N/0	Y/0	N
UGT1A10	N/1	N/0	Y
RP11-308N19.1	N/0	Y/1	N
FZD10	N/0	N/0	Y
ZNF304	N/0	Y/1	N
RALGPS1	N/0	Y/1	N
Intergenic	N/31	N/317	N

## Sheet: Supplementary table S4
SNP	Pop	LPA	DPA	Reported Gene	Mapped Gene	Reference	Allele Frequency
							AFR.Rainforest hunter-gatherer	AFR.Khoe-San	AFR.ESN	AFR.GWD	AFR.LWK	AFR.MSL	AFR.YRI	EUR.CEU	EUR.FIN	EUR.GBR	EUR.IBS	EUR.TSI	SAS.BEB	SAS.GIH	SAS.ITU	SAS.PJL	SAS.STU	SAS.UBR	SAS.VLR	SAS_ADM	MSEA.BTQ	MSEA.MDQ	ISEA.PHI	OCN.PNG	SAS.BIR	SAS.ILA	MSEA.TMR	MSEA.CWG	EAS.TIB	MSEA.BUM	MSEA.KHV	MSEA.VTN	MSEA.JKN	ISEA.IGR	ISEA.MRT	ISEA.DSN	EAS.CDX	EAS.CHB	EAS.CHS	EAS.HAN	EAS.JPT	AMR.CLM	AMR.MXL
rs966321	EUR	G*	T	LOC401937	NA	(Nan et al., 2009)	0.1667	0.1667	0.1061	0.1416	0.202	0.1353	0.06944	0.5051	0.5556	0.5879	0.4953	0.4252	0.5872	0.5777	0.6373	0.651	0.6618	0.6	0.4444	0.5	0.95	0.9375	0.3333	0.93333	0.5	0.3333	0.75	0.6875	0.3421	0.4375	0.4596	0.3	0.5	0.3125	0.1875	0.375	0.4124	0.3981	0.3714	0.3611	0.3702	0.5319	0.5391
rs1308048	EUR	C*	T	PDE4B	PDE4B	(Visconti et al., 2018)	0	0	0.0303	0.08407	0.04545	0.02941	0.03241	0.5556	0.6162	0.5604	0.5561	0.5888	0.436	0.4757	0.4608	0.4531	0.4167	0.6	0.5	0.1	0.45	0.4375	0.6111	0.5333	0.7222	0.2917	0.7	0.6875	0.7632	0.75	0.7525	0.65	0.85	0.9375	0.5	0.6875	0.799	0.8641	0.8333	0.8167	0.851	0.5957	0.5703
rs1028889	EUR	C*	T	NA	AL160056.1	(Nan et al., 2009)	0.2778	0.08333	0.4848	0.4336	0.5808	0.3824	0.412	0.298	0.2626	0.2637	0.2617	0.3271	0.4535	0.5485	0.5147	0.3229	0.4853	0.1	0.6667	0.35	0.4	0.0625	0.05556	0.1333	0.3889	0.7917	0.25	0.125	0.2368	0.25	0.1919	0.25	0.4	0.1875	0.125	0.25	0.1907	0.2379	0.2048	0.1778	0.226	0.2394	0.1562
rs12078075	EUR	A*	G	RIPK5	DSTYK	(Visconti et al., 2018)	0	0	0	0	0	0	0	0.1061	0.06566	0.1264	0.09813	0.09346	0.01744	0.05825	0.01471	0.06771	0.01471	0	0	0	0	0	0	0	0	0	0	0	0	0	0	0	0	0	0	0	0	0	0	0	0	0.04255	0.1016
rs12750212	EUR	A*	G	NA	RP1-272L16.1	(Nan et al., 2009)	0.3889	0.91667	0.6364	0.7257	0.6515	0.6882	0.6157	0.91919	0.92424	0.92308	0.8879	0.8785	0.8605	0.8398	0.8529	0.8125	0.8529	0.85	0.6111	0.85	0.85	0.875	0.8333	0.8333	0.7222	0.7083	0.8	0.75	0.7368	0.9375	0.8939	0.8	0.9	0.9375	0.6875	1	0.91237	0.8544	0.8238	0.8389	0.7885	0.94149	0.91406
rs1345151	EUR	C	T*	YPEL5	YPEL5	(Nan et al., 2009)	0.2222	0.3333	0.3636	0.3009	0.303	0.2706	0.375	0.202	0.1465	0.1868	0.2477	0.1636	0.4477	0.4223	0.3922	0.4167	0.4314	0.5	0.3333	0.85	0.4	0.625	0.6667	0.7333	0.3333	0.2917	0.5	0.25	0.5132	0.5	0.5707	0.4	0.7	0.625	0.4375	0.625	0.5258	0.568	0.5286	0.55	0.601	0.2234	0.2734
rs6742078	EUR	T	G*	UGT1A	UGT1A	(Jacobs et al., 2013; Martin et al., 2017)	0.7222	0.4167	0.5859	0.531	0.5202	0.5118	0.4954	0.6818	0.6414	0.7363	0.7196	0.729	0.5814	0.5631	0.5931	0.5521	0.5392	0.4	0.6667	0.7	0.9	0.6875	0.7222	0.96667	0.5	0.6667	0.85	1	0.96053	0.875	0.90909	0.9	0.75	0.875	0.9375	0.875	0.8454	0.8883	0.8857	0.8667	0.8221	0.6596	0.6328
rs12493507	EUR	C	T*	RBP1	RP11-319G6.1	(Nan et al., 2009)	0	0.1667	0.03535	0.07965	0.08586	0.02941	0.05556	0.1616	0.1616	0.04396	0.07944	0.1402	0.09884	0.08738	0.06373	0.09375	0.02451	0.05	0.3333	0	0.05	0.125	0	0	0.2778	0	0.15	0.0625	0.03947	0.0625	0.1111	0.05	0.15	0.125	0.0625	0.125	0.1186	0.06311	0.09524	0.05	0.03846	0.1223	0.1641
rs9818780	EUR	T*	C	PA2G4P4	LINC00886	(Visconti et al., 2018)	0.1667	0.1667	0.1162	0.1195	0.2071	0.1353	0.1435	0.4242	0.4848	0.5165	0.4813	0.4766	0.4128	0.4563	0.3922	0.4427	0.3824	0.35	0.3889	0.75	1	0.75	0.5	0.6333	0.7222	0.7917	0.75	0.5625	0.6974	0.4375	0.7374	0.75	0.8	0.75	1	0.6875	0.7113	0.7476	0.7524	0.6833	0.649	0.5426	0.5625
rs79592764	AFR	C*	T	SST-RTP2	RP11-211G3.3, BCL6, SST, RTP2	(Hernandez-Pacheco et al., 2017)	0.1667	0.25	0.06061	0.07522	0.1111	0.1059	0.1389	0	0	0	0	0	0	0	0	0	0	0	0	0	0	0	0	0	0	0	0	0	0	0	0	0	0	0	0	0	0	0	0	0	0	0.01596	0
rs11133935	EUR	T	C*	NA	Y_RNA	(Nan et al., 2009)	0.7778	1	0.6111	0.6239	0.6111	0.6529	0.6065	0.5455	0.601	0.6484	0.6542	0.6402	0.3895	0.335	0.3039	0.4115	0.3284	0.45	0.3333	0.3	0.7	0.3125	0.4444	0.2667	0.5	0.1667	0.6	0.375	0.6316	0.5	0.6263	0.5	0.75	0.5625	0.8125	0.875	0.6959	0.5194	0.6048	0.5611	0.6058	0.6543	0.7969
rs35395	EUR	C	T*	SLC45A2	SLC45A2	(Beleza et al., 2013; Cook et al., 2009; Graf et al., 2005; Tsetskhladze et al.)	0.7222	0.8333	0.7828	0.8319	0.803	0.7882	0.7963	0.01515	0.0404	0.01099	0.1262	0.01869	0.8081	0.7282	0.7794	0.7969	0.7892	0.9	0.8333	0.85	0.8	0.875	0.8333	0.5	0.94444	0.91667	0.65	0.5625	0.8026	0.875	0.899	0.9	0.8	0.75	0.8125	0.875	0.8814	0.91262	0.8857	0.91111	0.8365	0.3404	0.5781
rs40132	EUR	G	A*	MATP	SLC45A2	(Nan et al., 2009)	0.8333	0.8333	0.94949	0.9115	0.9596	0.94118	0.94444	1	0.97475	0.994505	0.92523	0.990654	0.814	0.801	0.8333	0.7083	0.8088	0.65	0.94444	0.55	0.7	0.6875	0.7778	0.8333	0.94444	1	0.7	0.5	0.5263	0.5625	0.601	0.55	0.85	0.5625	0.8125	0.375	0.5361	0.5243	0.5571	0.5611	0.6154	0.75	0.6328
rs35397	AFR	T	G*	SLC45A2	SLC45A2	(Hernandez-Pacheco et al., 2017)	1	0.91667	0.93939	0.9469	0.94444	0.94706	0.9537	0.0404	0.06061	0.05495	0.1869	0.0514	0.8488	0.7718	0.848	0.8542	0.8431	0.95	0.8333	1	1	1	0.94444	1	0.94444	0.95833	0.75	1	0.97368	0.9375	0.94949	0.95	0.9	0.75	0.9375	0.9375	0.92784	0.96602	0.9619	0.97778	0.97115	0.367	0.5938
rs16891982	EUR	G	C*	SLC45A2	SLC45A2	(Beleza et al., 2013; Cook et al., 2009; Graf et al., 2005; Tsetskhladze et al.)	1	1	1	0.995575	0.994949	0.98824	1	0.0202	0.0404	0.02198	0.1822	0.03271	0.9593	0.91262	0.95098	0.94271	0.94118	0.95	0.8889	1	1	1	1	1	1	1	1	1	1	1	0.9899	1	0.95	1	1	1	1	0.98544	0.995238	0.97778	1	0.3617	0.5859
rs35391	EUR	T*	C	MATP	SLC45A2	(Nan et al., 2009)	0.6667	0.25	0.5707	0.5442	0.5758	0.5412	0.5787	0.994949	0.96465	0.994505	0.8925	0.98598	0.3488	0.4612	0.3676	0.3438	0.3235	0.2	0.2222	0.15	0.4	0.1875	0.4444	0.5	0.1111	0.25	0.55	0.4375	0.3816	0.3125	0.4192	0.4	0.5	0.5	0.625	0.3125	0.3711	0.3592	0.4238	0.3722	0.375	0.6755	0.4844
rs183671	EUR	G	T*	SLC45A2	SLC45A2	(Liu et al., 2015a)	0.8333	0.8333	0.803	0.854	0.8182	0.8118	0.8333	0.01515	0.03535	0.01099	0.1449	0.01869	0.7907	0.7233	0.7598	0.7917	0.7941	0.95	0.8333	0.85	0.8	0.875	0.8333	0.5	0.94444	0.91667	0.7	0.75	0.8026	0.875	0.90909	0.95	0.8	0.75	0.8125	0.875	0.8918	0.92233	0.92857	0.9	0.8894	0.3457	0.5781
rs109075	EUR	C*	T	PPARGC1B	PPARGC1B	(Nan et al., 2009)	0.3889	0.3333	0.2929	0.2611	0.2626	0.2706	0.2824	0.702	0.6515	0.7088	0.7056	0.7617	0.6221	0.6117	0.6127	0.5729	0.6225	0.8	0.6667	0	0.75	0.6875	0.5	0.7	0.7222	0.7083	0.35	0.625	0.5395	0.75	0.6162	0.8	0.7	0.5	0.375	0.4375	0.5825	0.6165	0.5905	0.6667	0.7019	0.5851	0.4688
rs251464	EUR	C*	G	PPARGC1B	PPARGC1B	(Visconti et al., 2018)	0.6111	0.5	0.4747	0.4823	0.3586	0.4353	0.4306	0.7525	0.6667	0.7582	0.729	0.7991	0.7035	0.699	0.6961	0.6302	0.6765	0.8	0.6667	0.4	0.75	0.75	0.5556	0.7667	0.7222	0.75	0.7	0.9375	0.8026	0.875	0.7929	0.95	0.7	0.625	0.75	0.8125	0.7784	0.7573	0.7524	0.8222	0.8269	0.633	0.5078
rs109077	EUR	G*	T	PPARGC1B	PPARGC1B	(Nan et al., 2009)	0.4444	0.5	0.2929	0.2611	0.2626	0.2706	0.2824	0.702	0.6515	0.7088	0.7056	0.7617	0.6221	0.6165	0.6127	0.5729	0.6225	0.75	0.7222	0	0.75	0.6875	0.5	0.7	0.7222	0.7083	0.35	0.625	0.5395	0.75	0.6162	0.8	0.7	0.5	0.375	0.4375	0.5825	0.6165	0.5905	0.6667	0.7019	0.5851	0.4688
rs32579	EUR	T*	C	PPARGC1B	PPARGC1B	(Nan et al., 2009)	0.3889	0.6667	0.4646	0.4115	0.4848	0.4176	0.4028	0.6919	0.6515	0.7033	0.715	0.7804	0.6163	0.6214	0.598	0.5729	0.6127	0.85	0.6667	0	0.5	0.5625	0.5	0.7	0.7222	0.7083	0.45	0.625	0.5526	0.75	0.6364	0.85	0.7	0.5	0.375	0.4375	0.6237	0.6359	0.6286	0.7056	0.7163	0.617	0.4844
rs12203592	EUR	T	C*	IRF4	IRF4	(Han et al.; Praetorius et al.)	1	1	1	1	1	1	1	0.8384	0.97475	0.8187	0.8738	0.90654	1	1	0.990196	0.98438	0.995098	1	1	1	1	1	1	1	1	1	1	1	1	1	1	1	1	1	1	1	1	1	1	1	1	0.96277	0.91406
rs12202284	EUR	A	C*	IRF4	EXOC2	(Wu et al., 2016)	0.8333	0.91667	0.798	0.8628	0.8939	0.8706	0.8796	0.7879	0.803	0.7967	0.8224	0.8645	0.96512	0.97087	0.93627	0.94271	0.97059	1	1	0.8	0.75	0.875	0.94444	0.93333	1	1	0.65	0.9375	1	0.9375	0.9697	0.95	0.9	1	1	0.8125	0.97423	0.995146	0.98571	0.994444	0.95192	0.8936	0.95312
rs12210050	EUR	C*	T	EXOC2	EXOC2, RP1-20B11.2	(Nan et al., 2009)	0	0	0	0.004425	0	0	0.00463	0.1515	0.1111	0.1758	0.1028	0.08411	0.01744	0.009709	0.01471	0.02604	0	0	0	0	0	0	0	0	0	0	0	0	0	0	0	0	0	0	0	0	0	0	0	0.005556	0	0.04255	0.03125
rs6917661	EUR	C	T*	OPRM1	CNKSR3	(Quillen et al.)	0.1667	0.25	0.4394	0.323	0.3283	0.4294	0.3796	0.2323	0.3182	0.2473	0.243	0.1682	0.2151	0.2136	0.2108	0.2031	0.1471	0.25	0.1667	0.15	0.3	0.1875	0.2222	0.6333	0.05556	0.1667	0.3	0.375	0.3026	0.3125	0.3485	0.3	0.1	0.5625	0.3125	0.3125	0.3402	0.3883	0.3286	0.3833	0.3221	0.3511	0.5156
rs117132860	EUR	G*	A	AHR/AGR3	NA	(Visconti et al., 2018)	0	0	0	0	0	0	0	0.02525	0.0101	0.005495	0.009346	0.03271	0.005814	0.01456	0.03431	0.01562	0	0	0	0	0.15	0	0	0	0	0	0	0	0	0	0	0	0	0	0	0	0	0	0	0	0	0.005319	0.007812
rs2110015	AFR	T	C*	SNX13	SNX13	(Martin et al., 2017)	0.1667	1	0.3485	0.4513	0.2677	0.4412	0.2917	0.4798	0.5354	0.4835	0.4673	0.3505	0.3837	0.4126	0.3039	0.3333	0.4118	0.2	0.2778	0.65	0.45	0.3125	0.2778	0.1333	0	0.2917	0.15	0.1875	0.1316	0.125	0.1616	0.1	0.2	0.3125	0.3125	0.125	0.1753	0.1845	0.1476	0.1556	0.2308	0.3191	0.2422
rs2737212	EUR	T*	C	TRPS1	TRPS1	(Visconti et al., 2018)	0	0	0.0303	0.02212	0.02525	0.02941	0.04167	0.4394	0.3485	0.4231	0.472	0.4766	0.2791	0.3155	0.3627	0.4115	0.2941	0.35	0.2778	0.1	0.05	0.0625	0.05556	0	0.2222	0.2083	0.2	0.25	0.1053	0.1875	0.1566	0.3	0.2	0.125	0.25	0.125	0.1907	0.1359	0.1238	0.1111	0.2644	0.2553	0.3516
rs872257	AFR	A*	G	SMARCA2/VLDLR	RP11-125B21.2	(Martin et al., 2017)	0.94444	0.8333	0.6919	0.7124	0.6465	0.7294	0.7454	0.2828	0.2424	0.2912	0.2617	0.285	0.2616	0.2476	0.2892	0.2031	0.2647	0.35	0.2222	0.5	0.65	0.8125	0.6111	0.7667	0.3333	0.3333	0.95	0.6875	0.4079	0.4375	0.4141	0.4	0.45	0.4375	0.4375	0.3125	0.4072	0.4466	0.4238	0.4278	0.3798	0.3936	0.375
rs13289810	EUR	G	A*	TYRP1	NA	(Martin et al., 2017)	0.6667	0.8333	0.8232	0.7168	0.6818	0.8176	0.713	0.6263	0.7424	0.6923	0.6542	0.6308	0.8953	0.7087	0.75	0.75	0.7794	0.8	0.7222	0.95	1	1	0.8889	0.6	0.8889	0.91667	0.9	0.9375	0.97368	0.875	0.9697	0.95	1	1	0.9375	0.9375	0.96392	0.96117	0.9619	0.93333	0.92308	0.7872	0.8594
rs1326797	EUR	T*	G	TYRP1	RP11-3L8.3	(Visconti et al., 2018)	0.1111	0.25	0.04545	0.0354	0.02525	0.08235	0.03704	0.6212	0.6263	0.6099	0.5561	0.5794	0.1395	0.2767	0.1667	0.2708	0.1618	0.3	0.2778	0	0.05	0	0.1111	0.03333	0	0.04167	0	0.375	0	0	0.0101	0.05	0.1	0	0.25	0.1875	0.03608	0.01456	0.01429	0.02778	0.01442	0.367	0.4375
rs10756819	EUR	A	G*	BNC2	BNC2	(Jacobs et al., 2013; Liu et al., 2015a; Visser et al., 2014)	0.7778	1	0.94444	0.90265	0.96465	0.90588	0.96296	0.3485	0.298	0.3516	0.3178	0.3084	0.5465	0.3932	0.4461	0.474	0.4069	0.55	0.3889	0.3	0.5	0.5625	0.3889	0.6	0.5556	0.5417	0.6	0.375	0.5132	0.5	0.4495	0.65	0.55	0.4375	0.4375	0.375	0.4794	0.3835	0.4571	0.4611	0.4519	0.3936	0.3906
rs10810650	EUR	C*	T	BNC2	BNC2	(Visconti et al., 2018)	0	0.1667	0.09596	0.1991	0.1061	0.1706	0.1111	0.6111	0.601	0.5549	0.5981	0.5607	0.1919	0.2184	0.1324	0.2344	0.1667	0.1	0.1111	0.05	0.4	0.4375	0	0	0	0.125	0.35	0.1875	0.2368	0.25	0.2222	0.4	0.45	0.25	0.125	0.125	0.2887	0.2476	0.2857	0.2722	0.2885	0.4574	0.2969
rs12350739	EUR	A	G*	BNC2	BNC2	(Visser et al., 2014)	1	1	1	0.995575	0.9899	1	0.990741	0.4192	0.4343	0.467	0.4252	0.4346	0.93605	0.8641	0.96078	0.8177	0.8873	0.9	0.94444	1	0.9	0.9375	1	1	1	0.95833	1	1	1	1	0.994949	1	1	1	1	1	0.98454	1	0.995238	0.994444	1	0.5638	0.7188
rs6602665	AFR	T	C*	BEND7-PRPF18	RP11-295P9.2, BEND7, RP11-295P9.3, PRPF18, RP11-214D15.2	(Hernandez-Pacheco et al., 2017)	0.2778	0.5833	0.303	0.2965	0.2727	0.3824	0.3056	0	0	0	0.004673	0.009346	0.05814	0.1553	0.03922	0.04167	0.06863	0.05	0.1111	0.35	0	0	0.3333	0.06667	0	0	0.05	0.0625	0.02632	0.0625	0.005051	0	0	0	0	0	0	0.009709	0.004762	0.005556	0.009615	0.01064	0.02344
rs6602666	AFR	A	G*	BEND7-PRPF18	PRPF18, RP11-214D15.2, RP11-295P9.2, BEND7, RP11-295P9.3	(Hernandez-Pacheco et al., 2017)	0.2778	0.5833	0.298	0.2876	0.298	0.3765	0.3056	0	0	0	0.004673	0.009346	0.05814	0.1553	0.04902	0.06771	0.06863	0.05	0.1111	0.4	0	0	0.3333	0.06667	0	0	0.05	0.0625	0.02632	0.0625	0.005051	0	0	0	0	0	0	0.009709	0.004762	0.005556	0.009615	0.01064	0.03125
rs11198112	Latino	C*	T	EMX2	RP11-355F22.1	(Adhikari et al., 2019)	0.05556	0.08333	0.1717	0.2345	0.1818	0.1588	0.1713	0.1667	0.1616	0.1429	0.1355	0.1636	0.2326	0.2864	0.1863	0.1458	0.1814	0.05	0.05556	0.8	0.35	0	0.5556	0.2333	0.2222	0.3333	0.15	0	0.25	0.1875	0.09091	0.05	0.1	0.1875	0	0.25	0.134	0.1408	0.09048	0.1167	0.05288	0.1223	0.1797
rs35563099	EUR	T	C*	EMX2	RP11-355F22.1	(Visconti et al., 2018)	0.94444	0.91667	0.8333	0.7655	0.8131	0.8529	0.8241	0.8333	0.8384	0.8571	0.8692	0.8364	0.7791	0.7282	0.8382	0.8594	0.8235	0.95	0.94444	0.2	0.65	1	0.5556	0.7667	0.7778	0.625	0.85	1	0.75	0.8125	0.90909	0.95	0.9	0.8125	1	0.75	0.866	0.8641	0.90952	0.8889	0.94712	0.8989	0.8828
rs11230664	AFR	T	C*	DDB1, TMEM138	DDB1	(Crawford et al., 2017; Lloyd-Jones et al.)	0.8889	0.8333	0.5455	0.792	0.7475	0.7706	0.6898	0.005051	0.01515	0.02198	0.01402	0.02336	0.186	0.09709	0.1814	0.1302	0.2255	0.05	0.2222	0.95	0.1	0.25	0.5	0.1667	0.2222	0.1667	0.05	0.0625	0.1053	0.0625	0.0202	0	0.05	0	0	0.0625	0.02577	0.02913	0.02381	0.02778	0.04327	0.1011	0.02344
rs2513329	AFR	C	G*	DDB1, TMEM138	DAK, DDB1	(Crawford et al., 2017; Lloyd-Jones et al.)	0.8889	0.8333	0.5455	0.7832	0.7475	0.7706	0.6898	0.005051	0.01515	0.02198	0.01402	0.02336	0.1919	0.09709	0.1814	0.1354	0.2255	0.05	0.2222	0.95	0.1	0.25	0.5	0.1667	0.2222	0.1667	0.05	0.0625	0.1053	0.0625	0.0202	0	0.05	0	0	0.0625	0.02577	0.02913	0.02857	0.02778	0.04327	0.1011	0.02344
rs7948623	AFR	A*	T	DDB1, TMEM138	CYB561A3, CPSF7, TMEM216, DAK, DDB1, TMEM138	(Crawford et al., 2017; Lloyd-Jones et al.)	0.4444	0.1667	0.1768	0.2699	0.3485	0.2412	0.2639	0	0.01515	0.005495	0	0.009346	0.1337	0.07767	0.1176	0.1042	0.201	0.05	0.2222	0.95	0.1	0	0.5	0.2	0.2222	0.1667	0	0	0	0	0.005051	0	0.05	0	0	0	0.01031	0	0	0	0	0.04255	0.007812
rs72917317	EUR	T*	G	TPCN2	TPCN2	(Visconti et al., 2018)	0	0	0	0	0.0101	0	0	0.1263	0.2677	0.07692	0.07944	0.1449	0.01744	0.01456	0.009804	0.03646	0.01471	0	0	0	0	0	0	0	0	0	0	0	0	0	0	0	0	0	0	0	0	0	0	0.005556	0	0.05851	0.07031
rs7118677	Latino	T	G*	GRM5	GRM5	(Adhikari et al., 2019)	0.6667	0.3333	0.8232	0.7655	0.798	0.6765	0.7917	0.3333	0.3586	0.2747	0.2617	0.3178	0.7384	0.5097	0.8235	0.6094	0.7304	0.65	0.8889	0.6	0.5	0.5625	0.6667	0.93333	0.94444	0.75	0.75	0.5	0.6842	0.75	0.697	0.8	0.85	0.8125	0.625	0.8125	0.6649	0.6699	0.7048	0.6722	0.6827	0.5213	0.5938
rs10765770	EUR	G*	A	GRM5	GRM5	(Nan et al., 2009)	0.3333	0.6667	0.1717	0.2345	0.202	0.3176	0.1991	0.6667	0.6414	0.7253	0.7383	0.6822	0.2674	0.4903	0.1765	0.3906	0.2696	0.35	0.1111	0.4	0.5	0.4375	0.3333	0.06667	0.05556	0.25	0.25	0.5	0.3158	0.25	0.303	0.2	0.15	0.1875	0.375	0.1875	0.3351	0.3301	0.2952	0.3278	0.3173	0.4787	0.3984
rs7119749	EUR	A*	G	GRM5	GRM5	(Nan et al., 2009)	0.2222	0.6667	0.07576	0.0354	0.1263	0.1235	0.06481	0.6667	0.6414	0.7253	0.7336	0.6822	0.2558	0.4806	0.1765	0.3802	0.2598	0.4	0.1111	0.05	0.4	0.3125	0.2778	0.06667	0	0.2083	0.35	0.5	0.1974	0.125	0.2475	0.2	0.2	0.125	0.25	0.0625	0.2629	0.2476	0.2238	0.25	0.2644	0.4574	0.375
rs2169660	EUR	A	G*	GRM5	GRM5	(Nan et al., 2009)	0.3333	0.8333	0.2778	0.2788	0.2879	0.3706	0.2639	0.6768	0.6414	0.7308	0.7383	0.6869	0.2558	0.4806	0.1765	0.3802	0.2598	0.35	0.1111	0.05	0.4	0.3125	0.2778	0.06667	0	0.2083	0.35	0.5	0.2237	0.1875	0.2475	0.2	0.2	0.125	0.25	0.0625	0.2629	0.2476	0.2238	0.25	0.2644	0.4947	0.3984
rs10831496	EUR	A	G*	GMR5 (TYR)	GRM5	(Beleza et al., 2013)	0.6667	0.1667	0.8434	0.92035	0.798	0.8412	0.8889	0.3384	0.3636	0.2747	0.2664	0.3318	0.75	0.5194	0.8235	0.6302	0.7402	0.65	0.8889	0.95	0.6	0.6875	0.7222	0.93333	1	0.7917	0.65	0.5	0.8026	0.8125	0.7525	0.8	0.8	0.875	0.75	0.9375	0.7371	0.7524	0.7762	0.75	0.7308	0.5426	0.6172
rs10830236	EUR	C*	T	TYR	TYR	(Nan et al., 2009)	0.05556	0	0.1414	0.292	0.202	0.2706	0.1389	0.303	0.3081	0.3352	0.3598	0.2804	0.1628	0.2039	0.1225	0.1667	0.09314	0.1	0.05556	0	0.5	0.4375	0.05556	0.2667	0.1667	0.08333	0.4	0.4375	0.1447	0.3125	0.2424	0.25	0.45	0.0625	0	0.375	0.3299	0.2184	0.181	0.2	0.2115	0.2074	0.2578
rs1042602	EUR	A	C*	TYR	TYR	(Adhikari et al., 2019; Lona-Durazo et al., 2019; Shriver et al.)	1	1	1	1	1	0.994118	1	0.601	0.8182	0.6429	0.6075	0.486	0.97093	0.8883	0.97059	0.8698	0.98529	0.85	0.94444	1	1	1	1	1	1	1	1	1	1	1	1	1	1	1	1	1	1	1	0.995238	0.98889	1	0.6755	0.8203
rs11018528	EUR	A*	G	TYR	TYR	(Nan et al., 2009)	0.1111	0	0.1717	0.3009	0.1616	0.2941	0.1574	0.2576	0.2576	0.3022	0.3178	0.2523	0.1337	0.1456	0.05392	0.125	0.04412	0.05	0	0	0.5	0.4375	0.05556	0.03333	0	0.08333	0.4	0.3125	0.09211	0.25	0.197	0.3	0.45	0.0625	0.0625	0.1875	0.2629	0.2282	0.1714	0.2056	0.1635	0.1915	0.2266
rs10765198	EUR	T	C*	TYR	TYR	(Nan et al., 2009)	0.2778	0.08333	0.5505	0.5885	0.4747	0.5588	0.4907	0.2626	0.2576	0.2912	0.3224	0.2477	0.1337	0.1456	0.06373	0.125	0.04902	0.05	0	0	0.5	0.4375	0.05556	0	0	0.08333	0.4	0.3125	0.09211	0.25	0.197	0.3	0.45	0.0625	0.0625	0.1875	0.268	0.2282	0.1571	0.1944	0.1394	0.2181	0.2422
rs1847134	EUR	A*	C	TYR	TYR	(Nan et al., 2009)	0.1111	0	0.1465	0.2345	0.1162	0.2588	0.1667	0.2778	0.3182	0.3077	0.3271	0.285	0.1221	0.1505	0.06863	0.1406	0.05392	0.05	0	0	0.1	0.1875	0.05556	0	0	0.08333	0.3	0.125	0.09211	0.25	0.1667	0.3	0.35	0.0625	0.0625	0.1875	0.2629	0.2233	0.1667	0.1556	0.1346	0.1915	0.2266
rs1393350	EUR	A	G*	TYR	TYR	(Jacobs et al., 2013; Liu et al., 2015a; Nan et al., 2009)	1	1	1	1	1	1	1	0.7576	0.8333	0.7253	0.715	0.7523	0.9593	0.8883	0.995098	0.93229	0.95588	1	1	1	1	1	1	1	1	1	1	1	1	1	0.98485	1	1	1	1	1	1	1	1	1	1	0.8989	0.8594
rs7974991	EUR	G	A*	LOC90193	NA	(Nan et al., 2009)	0	0	0.2828	0.3496	0.2071	0.2765	0.2685	0.05556	0.06566	0.08791	0.07944	0.07009	0.005814	0.02913	0.02941	0.02083	0.03431	0	0.2222	0	0	0	0	0	0	0	0	0	0	0	0.005051	0	0	0	0	0	0	0	0	0	0	0.06383	0.03906
rs7969151	EUR	G	A*	LOC440100	RP11-686F15.2, RP11-686F15.3, SNORD81, CALCOCO1	(Nan et al., 2009)	0.1667	0.6667	0.3788	0.2832	0.4646	0.3412	0.4074	0.1919	0.1212	0.1923	0.2804	0.1776	0.09302	0.08252	0.1275	0.09896	0.1176	0.25	0.2222	0	0.05	0	0.1667	0.1	0.2222	0.08333	0.05	0.125	0.05263	0.125	0.09091	0	0	0.0625	0.0625	0	0.1134	0.06796	0.08095	0.07222	0.02404	0.2074	0.1484
rs11170681	EUR	T*	C	LOC440100	CALCOCO1, RN7SKP289, RP11-686F15.3, SNORD81, RP11-686F15.2	(Nan et al., 2009)	0.1111	0.5833	0.3131	0.2389	0.3586	0.3	0.3333	0.1919	0.1212	0.1978	0.2804	0.1776	0.09302	0.08252	0.1275	0.09896	0.1176	0.25	0.2222	0	0.05	0	0.1667	0	0.2222	0.08333	0.05	0.125	0.05263	0.125	0.09091	0	0	0.0625	0.0625	0	0.1134	0.06796	0.08095	0.07222	0.02404	0.2021	0.1484
rs642742	EUR, EAS	C	T*	KITLG	NA	(Crawford et al., 2017; Miller et al., 2007)	0.8889	1	0.8889	0.90708	0.91414	0.92353	0.94444	0.1818	0.2525	0.1319	0.1729	0.2523	0.2093	0.2233	0.2206	0.1406	0.2304	0.2	0.2778	0.3	0.35	0.3125	0.2222	0.1	0.6111	0.4583	0.45	0.625	0.25	0.25	0.2323	0.05	0.2	0	0.125	0.75	0.232	0.301	0.2048	0.2167	0.149	0.2713	0.2656
rs9561570	EUR	G*	T	DCT	AL139318.1, DCT	(Visconti et al., 2018)	0.5556	0.1667	0.4899	0.4159	0.4646	0.4824	0.4213	0.2475	0.3131	0.3407	0.3318	0.3037	0.5174	0.4515	0.4216	0.4219	0.3529	0.5	0.7222	0.2	0.6	0.6875	0.7778	0.5333	0.6111	0.2917	0.7	0.75	0.5921	0.4375	0.6717	0.55	0.7	0.875	0.3125	0.625	0.6031	0.665	0.6143	0.6111	0.6058	0.3564	0.3359
rs1046793	EUR	C*	T	ATP11A	ATP11A, AL356740.1	(Visconti et al., 2018)	0.1667	0.08333	0.1717	0.2345	0.2121	0.1412	0.1667	0.601	0.4394	0.4835	0.3785	0.5607	0.5814	0.5922	0.598	0.5156	0.6029	0.4	0.6111	0.3	0.6	0.5625	0.5556	1	0.8333	0.5417	0.85	0.6875	0.5789	0.5625	0.6364	0.55	0.7	0.5625	0.875	0.5	0.732	0.5777	0.6095	0.5833	0.6346	0.4468	0.5469
rs746586	EUR	C*	T	SLC24A4	RP11-472N19.3, RNU6-366P, SLC24A4	(Visconti et al., 2018)	0.1667	0	0.03535	0.02212	0.0404	0.01765	0.03241	0.5606	0.4798	0.3901	0.3458	0.3738	0.3081	0.335	0.3284	0.3021	0.3529	0.1	0.3333	0	0.35	0.5	0.3889	0.8667	0.3333	0.375	0.1	0.375	0.3026	0.375	0.3485	0.4	0.15	0.4375	0.25	0.4375	0.3505	0.2961	0.2762	0.2167	0.4712	0.2872	0.2266
rs17128291	EUR	G	A*	SLC24A4	SLC24A4	(Liu et al., 2015a)	1	1	1	0.98673	0.994949	1	1	0.8586	0.8434	0.8846	0.7991	0.8318	0.8837	0.8689	0.93137	0.94792	0.91667	1	1	0.9	1	1	0.94444	0.96667	0.8889	0.95833	0.95	1	0.90789	0.8125	0.94444	1	0.95	1	1	0.8125	0.91237	0.8981	0.8905	0.8944	0.90385	0.90957	0.9375
rs735408	EUR	C*	T	NA	RP11-433J8.1, RN7SKP108	(Nan et al., 2009)	0	0	0.1061	0.1195	0.1111	0.1	0.1389	0.06566	0.05556	0.07692	0.1075	0.07477	0.2558	0.199	0.2353	0.1875	0.2353	0.1	0.05556	0.55	0.2	0.125	0.05556	0.03333	0.3333	0.375	0.1	0.1875	0.25	0.25	0.07576	0.2	0.1	0	0	0.1875	0.09278	0.1019	0.1048	0.1	0.1827	0.09043	0.07812
rs17094273	EUR	G*	A	NA	RN7SKP108, RP11-433J8.1	(Nan et al., 2009)	0.3889	0.5	0.2778	0.2035	0.2677	0.2235	0.3056	0.06566	0.09091	0.09341	0.1168	0.07944	0.2558	0.2039	0.2549	0.1979	0.2304	0.15	0.1111	0.55	0.4	0.4375	0.1667	0.03333	0.3333	0.3333	0.05	0.1875	0.25	0.25	0.1263	0.4	0.15	0.0625	0.25	0.25	0.1598	0.1602	0.1333	0.1722	0.2019	0.1117	0.09375
rs1800414	EAS	C	T*	OCA2	OCA2	(Abe et al., 2013; Edwards et al.; Jacobs et al., 2013; Shriver et al.)	1	1	1	1	1	1	1	1	1	1	1	1	0.994186	0.990291	1	0.994792	1	1	1	1	1	1	0.94444	1	1	1	0.9	1	0.90789	0.8125	0.4091	0.15	0.75	0.4375	0.5625	0.375	0.3763	0.4078	0.3952	0.4889	0.4279	1	1
rs4778219	Latino	T*	C	OCA2	OCA2	(Adhikari et al., 2019)	0.7778	0.5833	0.8232	0.823	0.7576	0.8294	0.838	0.8838	0.8939	0.8956	0.8037	0.8131	0.7907	0.6456	0.7402	0.7865	0.75	0.45	0.8889	1	0.6	0.4375	0.6111	0.2	0.7222	0.8333	0.55	0.4375	0.2632	0.3125	0.2273	0.15	0.55	0.375	0.0625	0.0625	0.2113	0.1117	0.1857	0.2	0.09135	0.8989	0.6328
rs74653330	EAS	T	C*	OCA2	OCA2	(Abe et al., 2013; Edwards et al.; Jacobs et al., 2013; Shriver et al.)	1	1	1	1	1	1	1	0.994949	0.95455	1	1	1	1	1	1	1	1	1	1	1	1	1	1	1	1	1	1	1	1	1	1	1	1	1	1	1	1	0.98058	0.98571	0.97222	0.90385	0.98404	1
rs1800407	Latino	T	C*	OCA2	OCA2	(Adhikari et al., 2019)	1	1	1	1	1	1	1	0.91919	0.97475	0.92857	0.90187	0.90187	0.96512	0.98544	0.97549	0.95833	0.98039	1	1	1	1	1	1	1	1	0.95833	1	1	1	1	1	1	1	1	1	1	1	0.995146	1	1	1	0.95213	0.96875
rs1800404	EUR, AFR	T	C*	OCA2	OCA2	(Abe et al., 2013; Adhikari et al., 2019; Crawford et al., 2017; Edwards et al.; Jacobs et al., 2013; Shriver et al.)	0.7222	0.1667	0.8636	0.8496	0.91414	0.91765	0.93056	0.1768	0.1111	0.2088	0.2664	0.2944	0.657	0.6845	0.7549	0.5885	0.7353	0.45	0.8889	1	0.6	0.375	0.2778	0.7667	0.8333	0.95833	0.55	0.5	0.3947	0.625	0.6414	0.85	0.4	0.5625	0.4375	0.5625	0.6753	0.6068	0.5905	0.5444	0.5673	0.3564	0.4531
rs1448484	Latino	A	G*	OCA2	OCA2	(Lona-Durazo et al., 2019)	0.7222	0.5833	0.8485	0.7478	0.8485	0.8824	0.8657	0	0	0.005495	0.02336	0.009346	0.02326	0.03883	0.04902	0.03125	0.07353	0	0.05556	1	0.2	0.1875	0	0	0.1667	0.25	0.1	0	0	0	0	0	0	0	0	0	0	0	0	0	0	0.05319	0.05469
rs7495174	EUR	A	G	OCA2	OCA2	(Abe et al., 2013; Edwards et al.; Jacobs et al., 2013; Shriver et al.)	0.3889	0.3333	0.1414	0.115	0.2172	0.08824	0.1759	0.06061	0.005051	0.005495	0.1776	0.1636	0.2267	0.301	0.1912	0.1927	0.2451	0.3	0.2778	0	0.8	0.5	0.4444	0.3	0.2778	0.125	0.4	0.4375	0.3684	0.5625	0.6919	0.55	0.7	0.75	0.5	0.5625	0.5876	0.6456	0.6048	0.6611	0.6779	0.117	0.1953
rs6497271	AFR, EUR	G	A*	HERC2 (OCA2)	HERC2	(Crawford et al., 2017; Visser et al.)	0.7778	0	0.7222	0.5487	0.7121	0.5588	0.6991	0.01515	0	0.005495	0.01869	0.03738	0.157	0.1505	0.1716	0.1094	0.2206	0.05	0.1111	0.5	0.1	0.125	0.05556	0.06667	0.1111	0.04167	0.05	0.0625	0	0	0.0101	0	0.1	0.0625	0	0	0.03093	0.02913	0.009524	0.01111	0.02404	0.05319	0.03906
rs12913832	EUR	G	A*	HERC2 (OCA2)	HERC2	(Cook et al., 2009; Crawford et al., 2017; Liu et al., 2015a; Visser et al.)	1	1	1	0.97788	1	1	1	0.2323	0.09091	0.1813	0.6776	0.5794	0.90116	0.91748	0.95098	0.90104	0.97059	0.95	0.94444	1	1	1	1	1	1	0.95833	1	1	1	1	1	1	1	1	1	1	1	1	0.990476	1	1	0.734	0.8203
rs4932620	AFR	C*	T	HERC2 (OCA2)	HERC2	(Cook et al., 2009; Crawford et al., 2017; Liu et al., 2015a; Visser et al.)	0.05556	0	0.09596	0.0708	0.1313	0.07647	0.08333	0.0101	0	0.01099	0.01869	0.03738	0.1453	0.1602	0.1716	0.1094	0.2304	0.05	0.1667	0.5	0.1	0.0625	0.05556	0.06667	0.1111	0.125	0.05	0	0	0	0.0101	0	0.1	0.0625	0	0	0.02577	0.01942	0.004762	0	0.02404	0.0266	0.007812
rs36194177	Latino	G	A	APBA2	RP11-578F21.12, RP11-578F21.13, GOLGA6L7P, APBA2, WI2-2334D6.1	(Lona-Durazo et al., 2019)	1	0.6667	0.697	0.5929	0.7475	0.6529	0.6991	0.06566	0.08586	0.07143	0.07477	0.06542	0.314	0.2379	0.2304	0.1719	0.3333	0.4	0.2778	0.2	0.3	0.125	0.1111	0.1667	0.2222	0.125	0.15	0.1875	0.3816	0.625	0.3889	0.3	0.15	0.3125	0.375	0.1875	0.268	0.4709	0.3714	0.4222	0.3365	0.2553	0.2812
rs4424881	EUR	C	T*	APBA2 (OCA2)	APBA2	(Beleza et al., 2013)	1	0.91667	0.96465	0.8982	0.92929	0.9	0.94444	0.1364	0.1313	0.1484	0.1168	0.1028	0.5	0.2961	0.4461	0.4115	0.4657	0.45	0.3333	0.7	0.3	0.5625	0.7778	0.5	0.6667	0.6667	0.5	0.5	0.3684	0.625	0.5505	0.7	0.7	0.75	0.375	0.4375	0.5619	0.6117	0.5286	0.5944	0.4904	0.234	0.1875
rs2636060	Latino	A	G*	FAM189A1	FAM189A1	(Lona-Durazo et al., 2019)	0.7222	0.6667	0.8182	0.7743	0.7323	0.8588	0.7546	0.01515	0.03535	0.01648	0.05607	0.04673	0.06977	0.02427	0.05392	0.08333	0.05882	0.15	0	0	0	0.125	0.05556	0.5	0.1667	0.2083	0.3	0.0625	0.2895	0.3125	0.3687	0.2	0.2	0.125	0	0.125	0.3144	0.3495	0.2857	0.1944	0.274	0.1649	0.1016
rs2924567	EUR	T	G*	SLC24A5	RP11-208K4.1	(Liu et al., 2015a)	1	1	0.9899	0.99115	0.94949	0.97647	0.98611	0.6616	0.7424	0.5824	0.5748	0.6495	0.8023	0.801	0.7353	0.7448	0.8284	0.7	0.7778	1	1	1	1	1	1	1	1	1	1	0.875	1	1	1	1	1	1	1	0.995146	0.995238	0.98889	0.995192	0.7181	0.7734
rs2675345	AFR	A	G*	SLC24A5	MYEF2, SLC24A5	(Hernandez-Pacheco et al., 2017)	1	1	0.97475	0.92035	0.92424	0.91176	0.98611	0	0.005051	0	0.004673	0.01402	0.4186	0.04854	0.2549	0.1927	0.4755	0.05	0.6111	0.75	0.85	0.875	0.7778	1	0.8889	0.6667	0.7	1	0.7632	0.6875	0.7475	0.75	0.85	0.75	0.875	1	0.7938	0.767	0.7381	0.7556	0.75	0.25	0.3828
rs1426654	AFR, EUR	A	G*	SLC24A5	SLC24A5	(Adhikari et al., 2019; Beleza et al., 2013; Cook et al., 2009; Crawford et al., 2017; Hernandez-Pacheco et al., 2017; Lamason et al.; Martin et al., 2017; Tsetskhladze et al.)	1	1	0.97475	0.92478	0.92424	0.91176	0.98611	0	0.0101	0	0	0.004673	0.4651	0.04854	0.348	0.2188	0.5147	0.05	0.6111	1	0.95	0.9375	1	1	1	0.625	0.9	1	0.97368	0.8125	0.994949	0.95	1	1	1	1	1	0.97087	0.98095	0.98333	0.995192	0.2819	0.4844
rs2470102	AFR	A	G*	SLC24A5	MYEF2, SLC24A5	(Hernandez-Pacheco et al., 2017)	1	1	0.97475	0.92478	0.92424	0.90588	0.98611	0.01515	0.0101	0	0	0.004673	0.4186	0.04369	0.2598	0.1927	0.4657	0.05	0.5	0.7	0.85	0.875	0.7778	1	0.8889	0.625	0.7	1	0.7237	0.6875	0.7475	0.75	0.85	0.75	0.875	1	0.7887	0.767	0.719	0.7556	0.7548	0.2553	0.375
rs8028919	AFR	A	G*	MYEF2	MYEF2	(Hernandez-Pacheco et al., 2017)	0.7222	1	0.7929	0.8407	0.697	0.7941	0.8056	0	0	0	0	0.004673	0.3256	0.02427	0.2206	0.1771	0.3529	0.05	0.3889	0.55	0.65	0.5	0.3889	0.8667	0.4444	0.375	0.4	0.6875	0.5263	0.625	0.4798	0.55	0.5	0.5	0.6875	0.4375	0.5206	0.5485	0.4524	0.5278	0.4567	0.1809	0.1953
rs11637235	AFR	T	C*	DUT	DUT	(Hernandez-Pacheco et al., 2017)	1	1	0.9899	0.94248	0.96465	0.91765	0.99537	0.2424	0.2424	0.2198	0.2617	0.2056	0.5988	0.4854	0.5539	0.4427	0.6618	0.25	0.7222	1	1	1	1	1	1	0.75	0.95	1	1	0.875	0.899	0.95	1	1	1	1	0.8866	0.9466	0.91905	0.994444	0.90865	0.4787	0.5547
rs2899446	AFR	A*	G	ATP8B4	ATP8B4	(Hernandez-Pacheco et al., 2017)	0.7222	0.5	0.899	0.8894	0.8434	0.9	0.8519	0.3485	0.404	0.4121	0.3925	0.3178	0.6395	0.5583	0.5686	0.5104	0.6569	0.35	0.6111	1	0.9	0.875	0.6111	0.8333	0.7778	1	0.5	0.75	0.6711	0.75	0.6818	0.55	0.45	0.75	0.625	0.9375	0.6701	0.6942	0.7	0.6944	0.6923	0.4734	0.6016
rs8033655	AFR	A	G*	ATP8B4	ATP8B4	(Hernandez-Pacheco et al., 2017)	0.94444	0.5	0.899	0.8938	0.8535	0.90588	0.8565	0.3485	0.404	0.4121	0.3925	0.3178	0.6395	0.5583	0.5686	0.5104	0.652	0.35	0.6667	1	0.9	0.875	0.6111	0.8333	0.7778	1	0.5	0.75	0.6711	0.75	0.6768	0.55	0.45	0.75	0.625	0.9375	0.6701	0.6942	0.7	0.6944	0.6923	0.4734	0.6016
rs7180182	AFR	A	G*	ATP8B4	ATP8B4	(Hernandez-Pacheco et al., 2017)	0.94444	0.5	0.899	0.8982	0.8535	0.90588	0.8565	0.3485	0.404	0.4121	0.3925	0.3224	0.6395	0.5583	0.5686	0.5104	0.652	0.3	0.6111	1	0.9	0.875	0.6111	0.8333	0.7778	1	0.5	0.75	0.6711	0.75	0.6768	0.55	0.45	0.75	0.625	0.9375	0.6701	0.6942	0.7	0.6944	0.6923	0.4734	0.6016
rs369230	EUR	T	G*	MC1R	CPNE7	(Visconti et al., 2018)	0.7778	0.5833	0.5152	0.5398	0.4848	0.5412	0.625	0.3636	0.3838	0.2912	0.2103	0.1869	0.1802	0.1165	0.1765	0.1875	0.1324	0.15	0	0.25	0.2	0.1875	0.4444	0.6667	0.2778	0.08333	0.35	0.25	0.5132	0.3125	0.4899	0.6	0.4	0.1875	0.5	0.375	0.5464	0.534	0.5571	0.5611	0.476	0.2553	0.3594
rs7204478	EUR	C	T*	MC1R	ZNF276	(Nan et al., 2009)	0.5	0.6667	0.5909	0.7124	0.6111	0.7235	0.6713	0.5556	0.4646	0.4615	0.472	0.4393	0.7267	0.7621	0.7402	0.6458	0.6961	0.7	0.7222	0.35	0.35	0.5	0.5556	1	0.8333	0.7083	0.6	0.8125	0.8816	0.75	0.6717	0.65	0.75	0.5	0.625	0.375	0.5979	0.7913	0.7	0.8111	0.8606	0.5585	0.7578
rs1805007	EUR	T	C*	MC1R	TUBB3, MC1R, AC092143.1	(Jacobs et al., 2013; Liu et al., 2015a)	1	1	1	1	1	1	1	0.8737	0.91414	0.9011	0.96729	0.97664	1	0.995146	0.995098	1	0.98529	1	1	1	1	1	1	1	1	1	1	1	1	1	1	1	1	1	1	1	1	0.995146	1	1	1	0.97872	0.992188
rs885479	Latino	A	G*	MC1R	MC1R, TUBB3, AC092143.1	(Adhikari et al., 2019)	1	1	1	1	1	1	1	0.91919	0.8283	0.92308	0.98131	0.990654	0.92442	0.98544	0.95588	0.96354	0.96569	0.95	1	0.95	0.9	0.75	1	0.96667	1	1	0.65	0.375	0.25	0.3125	0.4394	0.5	0.5	0.9375	0.6875	0.625	0.4691	0.3592	0.4048	0.2778	0.2596	0.7926	0.6094
rs4268748	EUR	C*	T	MC1R	DEF8	(Jacobs et al., 2013; Liu et al., 2015a)	0.6111	0.4167	0.5808	0.5841	0.5556	0.5529	0.588	0.6869	0.7374	0.6923	0.8551	0.8692	0.7849	0.6942	0.7745	0.75	0.7745	0.95	1	0.9	0.55	0.6875	0.5	0.93333	0.7222	0.8333	0.4	0.6875	0.94737	0.75	0.6111	0.45	0.9	0.5	0.3125	0.375	0.6031	0.7718	0.6857	0.8278	0.8894	0.867	0.8828
rs11648785	EUR	T	C*	MC1R	DBNDD1	(Nan et al., 2009)	0.8889	1	0.8586	0.8805	0.7677	0.90588	0.8935	0.6869	0.7374	0.6813	0.5935	0.6308	0.5872	0.5583	0.4853	0.5521	0.5245	0.5	0.3333	0.7	0.95	0.875	0.7778	0.7667	0.5556	0.5833	0.95	0.8125	0.8553	0.875	0.8485	0.8	0.65	0.5	0.5625	1	0.866	0.7961	0.8476	0.7722	0.8317	0.5532	0.8125
rs1990236	EUR	G*	A	DNAH9	RP11-1096G20.5, DNAH9	(Nan et al., 2009)	0.2222	0.1667	0.09091	0.1239	0.08081	0.1529	0.06944	0.1919	0.1869	0.2418	0.1262	0.2336	0.186	0.08738	0.1078	0.1354	0.1176	0.05	0.1111	0	0.35	0.125	0.1667	0	0.3333	0	0	0.0625	0.1974	0.0625	0.1768	0.1	0.15	0.375	0.125	0.375	0.1856	0.1942	0.1905	0.2389	0.1538	0.2074	0.2891
rs12449769	EUR	A*	G	DNAH9	DNAH9, RP11-1096G20.5	(Nan et al., 2009)	0.2222	0.1667	0.101	0.1372	0.09091	0.1765	0.1019	0.1919	0.1818	0.2363	0.1262	0.243	0.2035	0.08738	0.1078	0.1354	0.1225	0.1	0.1111	0	0.35	0.125	0.1667	0	0.3333	0	0	0.0625	0.1974	0.125	0.202	0.15	0.15	0.5625	0.25	0.375	0.1856	0.2427	0.219	0.2833	0.2163	0.2128	0.2891
rs10852800	EUR	C*	T	ZNF18	ZNF18	(Nan et al., 2009)	0.1667	0.1667	0.09091	0.1239	0.08081	0.1529	0.06944	0.1919	0.1818	0.2363	0.1262	0.2336	0.1744	0.08738	0.1078	0.1354	0.1176	0.05	0.1111	0	0.35	0.125	0.1667	0	0.3333	0	0	0.0625	0.1974	0.0625	0.1768	0.1	0.15	0.375	0.125	0.375	0.1856	0.1942	0.1857	0.2389	0.1538	0.2128	0.2891
rs10424065	AFR	C*	T	MFSD12	MFSD12, AC005786.7	(Crawford et al., 2017)	0.1111	0	0.2727	0.3894	0.2525	0.3941	0.2685	0.005051	0.005051	0	0.01869	0.01402	0	0	0	0	0	0	0	0	0	0	0	0	0	0	0	0	0	0	0	0	0	0	0	0	0	0	0	0	0.004808	0.02128	0.007812
rs2240751	Latino, EAS	G	A*	MFSD12	AC005786.7, MFSD12	(Adhikari et al., 2019; Adhikari et al.)	1	1	1	1	1	1	1	0.994949	0.97475	0.994505	0.995327	0.990654	0.98256	1	0.98529	0.994792	1	1	1	1	1	1	0.94444	1	1	1	1	1	0.8421	0.875	0.8081	0.75	0.95	1	0.875	1	0.8763	0.6019	0.7619	0.6778	0.6298	0.96809	0.8125
rs6510760	AFR	G*	A	MFSD12	MFSD12	(Crawford et al., 2017)	0.2778	0	0.8485	0.90708	0.8182	0.8529	0.8981	0.05051	0.101	0.06044	0.02804	0.07009	0.4419	0.4272	0.4951	0.3958	0.5196	0.4	0.7222	1	0.4	0.375	0.3333	0.8333	0.7778	0.4583	0.25	0.0625	0.02632	0.0625	0.06061	0.05	0.1	0.125	0.0625	0	0.06701	0.07767	0.01905	0.08889	0.01923	0.1543	0.1719
rs112332856	AFR	T*	C	MFSD12	MFSD12	(Crawford et al., 2017)	0.2778	0	0.7576	0.8496	0.7879	0.7824	0.8241	0.0202	0.05051	0.02747	0.009346	0.02804	0.2384	0.1748	0.2059	0.2135	0.2647	0.05	0.05556	0.75	0.25	0.1875	0.05556	0.1	0.4444	0.1667	0.15	0	0	0	0.01515	0	0.1	0	0.0625	0	0.005155	0	0	0.005556	0	0.04787	0.03125
rs6059655	EUR	A	G*	ASIP	RALY	(Liu et al., 2015a)	1	1	1	1	1	1	1	0.91414	0.9899	0.92308	0.97664	0.98131	1	0.98058	0.98039	0.98958	0.990196	1	0.8889	1	1	1	1	1	1	1	1	1	1	1	1	1	1	1	1	1	1	1	1	1	1	0.98404	0.992188
rs6142102	AFR	C*	G	EIF2S2-ASIP	RPS2P1, EIF2S2, RALY, RP1-64K7.4	(Hernandez-Pacheco et al., 2017)	0.2778	0.75	0.4091	0.3009	0.3232	0.3059	0.3843	0.6717	0.7323	0.6374	0.7523	0.6776	0.8953	0.8883	0.8088	0.7969	0.8873	0.9	0.7778	0.8	0.95	0.875	0.8889	0.7	0.7778	0.875	0.9	1	0.92105	0.875	0.8838	0.9	0.85	1	0.9375	0.75	0.8454	0.8689	0.819	0.8611	0.7212	0.6755	0.7422
rs4911414	EUR	T	G*	ASIP	EIF2S2, RALY, RPS2P1	(Wu et al., 2016)	1	1	0.8586	0.95133	0.8889	0.92941	0.8704	0.6717	0.7424	0.6374	0.757	0.6822	0.8953	0.8835	0.8088	0.7969	0.8873	0.9	0.7778	0.8	0.95	0.875	0.8889	0.7	0.7778	0.875	0.9	1	0.92105	0.875	0.8838	0.9	0.85	1	0.9375	0.75	0.8454	0.8689	0.8143	0.8556	0.7212	0.7447	0.75
rs6058017	EUR	G*	A	ASIP	ASIP, RP4-785G19.5	(Bonilla et al., 2005; Jacobs et al., 2013; Liu et al., 2015a)	0.7222	0	0.2071	0.1195	0.2424	0.1471	0.1852	0.8788	0.93434	0.91209	0.8879	0.8738	0.8023	0.8495	0.8578	0.8333	0.8186	0.85	0.8333	0.6	0.5	0.6875	0.6667	1	0.8333	0.7083	0.7	0.25	0.6316	0.8125	0.8081	0.75	0.8	0.4375	0.8125	0.5625	0.7062	0.7573	0.7952	0.7889	0.8606	0.867	0.92188
rs11703668	EUR	G*	A	KIAA0930	KIAA0930	(Visconti et al., 2018)	0.8333	0.8333	0.8434	0.90265	0.7525	0.92941	0.838	0.5303	0.4747	0.456	0.6028	0.5421	0.5	0.5825	0.5539	0.4583	0.5539	0.45	0.6667	0.75	0.35	0.375	0.5	0.93333	0.3333	0.6667	0.55	0.3125	0.5263	0.375	0.6212	0.65	0.8	0.75	0.5625	0.5	0.6546	0.6262	0.6429	0.6667	0.5817	0.6277	0.6719
[truncated: 2 more columns]

## Sheet: Supplementary table S5
Pigmentation-related	Allele sharing across populations	AF in AFR		Fisher's exact test
		0	> 0	OR	p-value
YES	Specific in 1 population	63	959	0.36	1.70×10-6*
	Shared by 2-4 populations	46	251
NO	Specific in 1 population	1598	19786	1.5	3.20×10-12*
	Shared by 2-4 populations	363	6739
